# Supplementary material for: Prognostic Value of Cavernous Sinus Invasion in Patients with Nasopharyngeal Carcinoma Treated with Intensity-Modulated Radiotherapy
Source: PLoS One. 2016 Jan 29;11(1):e0146787. doi: 10.1371/journal.pone.0146787 (PMC4732613; doi:10.1371/journal.pone.0146787)
Supplement: S1 File — (XLS) [file pone.0146787.s001.xls]

## Sheet: All patients
Number	gender	age	pathological type	paranasopharngeal	Masticator space	infratemporal	nasal cavity	paranasal sinus	oropharynx	skull base invasion	hyperpharynx	cavernous sinus	orbit	intracranial	cranial nerves	(T-stage)	(N-stage)	N-group	Fractions	Prescribed dose	chemotherapy	metastasis	recurrence	death	OS(months)	DMFS(months)	LC(months)
0001	1	1	2	2	2	2	2	2	2	1	2	2	2	2	2	3	1	2	30	68	1	1	0	0	77	34	77
0002	1	1	2	2	2	2	2	2	2	1	2	2	2	2	2	3	1	2	30	68	1	2	0	0	14	14	14
0003	1	1	2	2	2	2	2	2	2	1	2	2	2	2	2	3	2	1	30	68	1	2	0	0	67	67	67
0004	2	2	2	2	2	2	1	2	2	1	2	2	2	2	2	3	2	1	30	68	1	2	0	0	65	65	65
0005	2	2	2	1	2	2	2	2	2	1	2	2	2	2	2	3	2	1	30	68	1	2	0	0	75	75	75
0006	1	1	2	1	1	2	2	2	2	2	2	2	2	2	2	4	2	1	30	68	1	2	0	0	73	73	73
0007	2	2	2	2	2	2	2	2	2	1	2	2	2	2	2	3	1	2	30	68	1	2	0	0	73	73	73
0008	2	2	2	1	2	2	2	2	2	2	2	2	2	2	2	2	2	1	30	68	1	2	0	0	65	65	65
0009	1	2	2	1	2	2	2	2	2	1	2	1	2	2	2	4	2	1	30	68	1	1	0	0	64	22	64
0010	1	2	2	1	2	2	2	1	2	1	2	1	2	2	2	4	1	2	30	68	1	2	0	0	57	57	57
0011	2	2	2	1	2	2	2	2	2	2	2	2	2	2	2	2	2	1	30	68	1	2	0	0	64	64	64
0012	1	2	2	2	2	2	1	1	2	1	2	2	2	2	2	3	2	1	30	68	1	2	0	0	61	61	61
0013	1	2	2	1	2	2	2	2	2	2	2	2	2	2	2	2	1	2	30	68	1	2	0	0	70	70	70
0014	1	2	2	1	2	2	1	2	2	1	2	2	2	2	2	3	2	1	30	68	1	2	0	0	61	61	61
0015	2	2	2	1	2	2	2	2	2	1	2	2	2	2	2	3	1	2	30	68	1	1	0	0	70	34	70
0016	1	1	2	2	2	2	2	2	2	1	2	2	2	2	2	3	1	2	30	68	1	2	0	0	55	55	55
0017	2	2	2	2	2	2	2	2	2	1	2	2	2	2	2	3	0	2	30	68	1	2	0	0	65	65	65
0018	1	2	2	1	1	2	1	1	2	1	2	1	2	2	1	4	1	2	30	68	1	2	0	0	56	56	56
0019	2	2	2	1	2	2	2	2	2	1	2	1	2	2	2	4	1	2	30	68	1	2	0	0	68	68	68
0020	2	1	2	2	2	2	2	2	2	1	2	2	2	2	2	3	2	1	30	68	1	2	0	0	63	63	63
0021	2	2	2	1	1	2	2	2	2	1	2	2	2	2	2	4	1	2	30	68	1	2	0	0	64	64	64
0022	2	2	2	1	2	2	2	2	2	1	2	2	2	2	2	3	2	1	30	68	1	2	0	0	64	64	64
0023	1	2	2	1	2	2	1	2	2	1	2	2	2	2	2	3	1	2	30	68	1	2	0	0	62	62	62
0024	2	2	2	1	2	2	2	2	2	1	2	2	2	2	2	3	1	2	30	68	1	1	0	1	15	6	15
0026	2	2	2	1	1	2	1	1	2	1	2	2	2	2	2	4	2	1	30	68	1	2	0	0	59	59	59
0027	1	1	1	1	2	2	2	2	2	1	2	2	2	2	2	3	0	2	30	68	2	2	0	0	65	65	65
0028	1	1	2	1	2	2	2	2	2	1	2	2	2	2	2	3	2	1	30	68	1	2	0	0	55	55	55
0029	1	2	2	2	2	2	2	2	2	2	2	2	2	2	2	2	3	1	30	68	1	2	0	0	50	50	50
0030	2	1	2	2	2	2	2	2	2	1	2	2	2	2	2	3	2	1	30	68	1	2	0	0	64	64	64
0031	2	2	2	1	2	2	2	1	2	1	2	2	2	1	2	4	2	1	30	68	1	1	0	1	38	12	38
0032	1	1	2	1	2	2	2	2	2	1	2	2	2	2	2	3	1	2	30	68	1	2	0	0	57	57	57
0033	1	1	2	1	1	2	1	2	2	1	2	2	2	2	2	4	1	2	30	68	1	2	1	0	65	65	59
0034	1	1	2	2	2	2	2	2	2	1	2	2	2	2	2	3	0	2	30	68	1	2	0	0	66	66	66
0035	1	2	2	1	2	2	2	2	2	1	2	2	2	2	2	3	1	2	30	68	1	2	0	0	60	60	60
0037	1	2	2	2	2	2	2	2	2	2	2	2	2	2	2	2	2	1	30	68	1	2	0	0	66	66	66
0038	1	2	2	1	2	2	2	2	2	1	2	2	2	2	2	3	1	2	30	68	1	2	0	0	66	66	66
0039	1	2	2	1	1	2	1	2	2	1	2	2	2	2	2	4	3	1	30	68	1	2	0	0	65	65	65
0040	1	2	2	1	2	2	1	2	2	1	2	2	2	2	2	3	2	1	30	73	1	1	0	0	55	24	55
0041	2	2	2	2	2	2	2	2	2	2	2	2	2	2	2	2	3	1	30	68	1	2	0	0	65	65	65
0042	1	2	2	1	2	2	2	2	2	1	2	2	2	2	2	3	1	2	30	68	1	2	0	0	50	50	50
0043	1	2	2	1	2	2	2	2	2	1	2	1	2	2	2	4	1	2	30	68	1	2	0	0	66	66	66
0044	1	2	2	1	2	2	2	2	2	1	2	2	2	2	2	3	0	2	30	68	1	2	0	0	69	69	69
0045	1	2	2	2	2	2	2	2	2	2	2	2	2	2	2	2	1	2	30	68	1	1	0	0	63	36	63
0046	2	2	2	2	2	2	2	2	2	1	2	2	2	2	2	3	1	2	30	68	1	2	0	0	63	63	63
0047	1	1	2	1	1	2	1	1	2	1	2	1	2	2	1	4	3	1	30	68	1	2	0	0	65	65	65
0048	1	1	2	2	2	2	2	2	2	1	2	2	2	2	2	3	0	2	30	70	1	2	0	0	67	67	67
0050	1	2	2	2	2	2	2	2	2	2	2	2	2	2	2	1	1	2	30	68	2	2	0	0	57	57	57
0051	1	2	2	1	2	2	2	2	2	1	2	2	2	2	1	4	2	1	30	68	1	2	0	0	60	60	60
0052	1	2	2	1	1	2	2	2	2	1	2	2	2	2	2	4	1	2	30	68	1	2	0	0	66	66	66
0053	1	1	2	2	1	2	2	2	2	2	2	2	2	2	2	4	3	1	30	68	1	2	0	0	61	61	61
0054	1	2	2	1	2	2	2	2	2	1	2	2	2	2	2	3	1	2	30	68	1	2	0	0	64	64	64
0055	1	2	2	1	2	2	2	2	2	1	2	2	2	2	2	3	2	1	30	68	1	1	0	0	69	52	69
0056	2	2	2	1	2	2	2	2	2	1	2	1	2	2	1	4	2	1	30	68	1	1	0	1	43	43	43
0057	1	2	2	1	2	2	2	2	2	2	2	2	2	2	2	2	3	1	30	68	1	1	0	0	11	7	11
0058	2	2	2	1	2	2	2	2	2	1	2	2	2	2	2	3	2	1	30	68	1	2	0	0	55	55	55
0059	1	2	2	2	1	2	2	2	2	1	2	2	2	2	2	4	2	1	30	68	1	2	0	0	62	62	62
0060	1	2	2	1	1	2	2	1	2	1	2	1	2	1	1	4	1	2	30	68	1	1	0	1	41	11	41
0061	1	2	2	1	2	2	2	2	2	1	2	2	2	2	2	3	1	2	30	68	1	1	0	0	57	49	57
0062	1	2	2	2	2	2	2	2	2	2	2	2	2	2	2	2	0	2	30	68	2	2	0	0	55	55	55
0063	2	1	2	2	2	2	1	2	2	1	2	2	2	2	2	3	2	1	30	68	1	2	0	0	59	59	59
0064	1	2	2	1	1	2	1	1	2	1	2	1	2	2	2	4	1	2	30	68	1	2	0	0	70	70	70
0065	1	2	2	2	2	2	2	2	2	1	2	2	2	2	2	3	1	2	30	68	1	2	0	0	66	66	66
0066	1	1	2	1	2	2	2	2	2	1	2	2	2	2	2	3	1	2	30	68	1	2	0	0	62	62	62
0067	1	1	2	2	2	2	1	2	2	1	2	2	2	2	2	3	1	2	30	68	2	2	0	0	68	68	68
0068	1	2	2	1	2	2	2	2	2	2	2	2	2	2	2	2	1	2	30	68	1	2	0	0	68	68	68
0069	1	2	2	1	1	2	1	2	2	1	2	2	2	2	2	4	1	2	30	68	1	2	0	0	61	61	61
0070	1	2	2	1	1	2	1	2	2	1	2	2	2	2	2	4	3	1	30	68	1	1	1	1	20	4	4
0071	1	2	2	1	2	2	2	2	2	2	2	2	2	2	2	2	2	1	30	68	1	1	0	1	29	11	29
0072	1	2	2	2	2	2	2	2	2	2	2	2	2	2	2	1	3	1	30	68	1	2	0	0	66	66	66
0073	2	1	2	1	2	2	2	2	2	2	2	2	2	2	2	2	2	1	30	68	1	2	0	0	52	52	52
0074	1	1	2	1	1	2	1	2	1	1	2	1	2	2	1	4	2	1	30	68	1	1	0	1	56	26	56
0076	1	1	2	1	1	2	2	2	2	1	2	2	2	2	2	4	2	1	30	68	1	2	0	0	72	72	72
0077	1	2	2	1	2	2	2	2	2	1	2	2	2	2	2	3	3	1	30	68	1	2	0	1	67	67	67
0078	2	2	2	1	2	2	2	2	2	1	2	2	2	2	1	4	1	2	30	68	1	2	0	0	62	62	62
0079	1	2	2	2	2	2	2	2	2	2	2	2	2	2	2	2	3	1	30	68	1	1	0	1	44	44	44
0080	1	2	2	1	1	2	2	2	2	1	2	2	2	2	2	4	1	2	30	68	1	2	0	0	65	65	65
0081	1	2	2	1	2	2	2	2	2	1	2	2	2	2	2	3	1	2	30	68	1	1	0	0	71	10	71
0082	2	2	2	1	2	2	2	2	2	1	2	2	2	2	2	3	2	1	30	68	1	2	0	0	62	62	62
0083	1	2	2	1	2	2	2	2	2	1	2	2	2	2	2	3	2	1	30	68	1	1	0	0	67	5	67
0084	1	2	2	1	2	2	1	2	1	1	2	2	2	2	2	4	1	2	30	68	2	1	0	1	42	42	42
0085	1	1	2	1	2	2	1	2	1	1	2	2	2	2	2	3	2	1	30	68	1	2	0	0	62	62	62
0086	2	2	2	2	2	2	2	2	2	2	2	2	2	2	2	2	1	2	30	68	1	2	0	0	61	61	61
0087	2	2	2	1	2	2	1	2	2	1	2	2	2	2	2	3	1	2	30	68	1	2	1	0	63	63	63
0088	1	2	2	1	2	2	2	2	2	2	2	2	2	2	2	2	1	2	30	68	2	2	0	0	70	70	70
0089	1	1	2	2	2	2	2	2	2	1	2	1	2	2	2	4	1	2	30	68	1	2	0	0	64	64	64
0090	1	2	2	1	2	2	2	2	2	1	2	2	2	2	2	3	2	1	30	68	1	2	0	1	4	4	4
0091	1	1	2	1	2	2	2	2	2	2	2	2	2	2	2	2	0	2	30	68	2	2	0	0	61	61	61
0092	1	2	2	1	1	2	2	2	2	1	2	2	2	2	2	4	2	1	30	68	1	1	1	0	74	13	13
0093	2	2	2	1	1	2	2	2	2	1	2	2	2	2	2	4	3	1	30	68	1	2	0	0	73	73	73
0094	1	2	2	1	2	2	2	2	2	1	2	2	2	2	2	3	2	1	30	68	1	2	0	0	66	66	66
0095	1	2	2	1	2	2	1	2	2	1	2	2	2	2	2	3	2	1	30	68	1	2	0	0	67	67	67
0096	1	2	2	2	2	2	2	2	2	2	2	2	2	2	2	2	3	1	30	68	1	1	0	1	16	5	16
0097	1	1	2	2	2	2	2	2	2	1	2	2	2	2	2	3	1	2	30	68	1	2	0	0	71	71	71
0098	1	1	2	1	2	2	2	1	2	1	2	2	2	2	2	3	2	1	30	68	1	2	0	0	71	71	71
0099	2	2	2	1	2	2	2	2	2	2	2	2	2	2	2	2	3	1	30	68	1	1	0	0	61	5	61
0100	1	1	2	1	2	2	1	2	2	1	2	2	2	2	2	3	3	1	30	68	1	2	0	0	71	71	71
0101	1	1	2	1	2	2	1	2	2	1	2	2	2	2	2	3	2	1	30	68	1	2	0	0	63	63	63
0102	1	2	2	2	2	2	2	2	2	1	2	2	2	2	2	3	1	2	30	68	1	2	0	0	23	23	23
0103	1	1	2	1	2	2	2	1	2	1	2	2	2	2	2	3	1	2	30	68	1	2	0	0	62	62	62
0104	1	2	2	1	2	2	2	2	2	2	2	2	2	2	2	2	1	2	30	68	1	2	0	0	59	59	59
0105	1	2	2	1	2	2	2	2	2	1	2	2	2	2	2	3	1	2	30	68	1	2	0	0	69	69	69
0106	1	2	2	1	1	2	2	2	1	1	2	2	2	2	2	4	3	1	30	68	1	2	0	0	62	62	62
0107	1	2	2	2	2	2	2	2	2	1	2	2	2	2	2	3	2	1	30	68	1	1	0	1	17	4	17
0109	2	1	2	1	1	2	2	2	2	1	2	1	2	2	1	4	1	2	30	68	1	2	0	0	70	70	70
0110	2	1	1	1	2	2	2	2	1	2	2	2	2	2	2	2	1	2	30	68	1	2	0	0	23	23	23
0111	2	2	2	2	2	2	1	1	2	1	2	2	2	2	2	3	1	2	30	68	1	2	0	0	60	60	60
0112	1	2	2	2	2	2	2	2	2	2	2	2	2	2	2	2	3	1	30	68	1	1	1	1	23	17	10
0113	1	2	2	2	2	2	2	2	2	2	2	2	2	2	2	2	3	1	30	68	1	2	0	0	77	77	77
0114	1	1	2	1	2	2	2	2	2	1	2	2	2	2	2	3	1	2	30	68	1	2	0	0	61	61	61
0115	1	2	2	1	2	2	2	2	2	2	2	2	2	2	2	2	3	1	30	68	1	2	0	0	65	65	65
0116	2	2	2	2	2	2	2	2	2	1	2	2	2	2	2	3	1	2	30	68	1	2	0	0	74	74	74
0117	1	2	2	1	2	2	1	2	1	1	2	2	2	2	1	4	1	2	30	68	1	2	0	0	72	72	72
0118	1	1	2	1	1	2	1	1	2	1	2	1	2	2	2	4	3	1	30	68	1	1	0	1	27	15	27
0119	1	2	2	1	1	2	1	1	2	1	2	2	2	2	2	4	2	1	30	68	1	2	1	1	46	46	15
0120	1	1	2	2	2	2	2	2	2	1	2	2	2	2	2	3	2	1	30	68	1	2	0	1	58	58	58
0121	1	2	2	1	2	2	1	2	2	1	2	2	2	2	2	3	0	2	32	72	1	2	0	0	67	67	67
0122	1	1	2	1	2	2	2	2	2	1	2	2	2	2	2	4	1	2	30	68	1	2	0	0	76	76	76
0123	2	2	2	2	1	2	2	2	1	1	2	2	2	2	2	4	3	1	31	70	1	2	0	0	61	61	61
0124	1	1	2	1	1	2	2	2	2	1	2	1	2	1	1	4	0	2	32	72	1	2	0	1	44	44	44
0125	1	2	2	1	2	2	1	2	2	1	2	2	2	2	2	3	2	1	30	68	1	2	0	0	76	76	76
0126	1	1	2	1	2	2	2	2	2	1	2	1	2	1	1	4	0	2	30	68	1	2	0	0	65	65	65
0127	2	2	2	1	2	2	1	2	2	1	2	2	2	2	2	3	2	1	30	68	1	2	1	0	72	72	29
0128	1	1	2	2	2	2	2	2	2	2	2	2	2	2	2	1	2	1	30	68	1	1	0	1	15	15	15
0129	1	2	2	2	2	2	2	2	2	1	2	2	2	2	2	3	1	2	30	68	1	2	0	0	65	65	65
0130	2	2	2	2	2	2	1	2	2	1	2	2	2	2	2	3	2	1	30	68	1	1	1	1	50	33	26
0131	1	2	2	1	1	2	1	2	1	1	2	2	2	2	2	4	3	1	30	68	1	2	0	0	56	56	56
0133	2	2	2	1	2	2	2	2	2	2	2	2	2	2	2	2	1	2	30	68	1	1	0	0	64	28	64
0134	1	2	2	2	2	2	2	2	2	1	2	2	2	2	2	3	1	2	30	68	1	2	0	0	73	73	73
0135	1	1	2	1	1	1	2	2	1	1	2	2	2	2	1	4	2	1	30	68	1	2	0	1	13	13	13
0136	1	2	2	2	2	2	1	1	2	1	2	2	1	2	2	4	2	1	30	68	1	2	0	0	73	73	73
0137	1	2	2	2	2	2	2	2	1	2	2	2	2	2	2	1	2	1	30	68	1	2	0	0	63	63	63
0138	2	2	2	1	2	2	1	2	1	2	2	2	2	2	2	2	2	1	30	68	1	2	0	0	48	48	48
0139	2	2	1	2	2	2	2	2	2	2	2	2	2	2	2	1	0	2	30	68	2	2	0	0	64	64	64
0140	1	1	2	2	2	2	1	2	2	2	2	2	2	2	2	2	0	2	30	68	1	2	0	0	64	64	64
0141	1	1	2	1	2	2	2	2	2	2	2	2	2	2	2	2	0	2	30	68	2	2	0	0	64	64	64
0142	1	2	2	1	2	2	2	2	2	1	2	2	2	2	1	4	3	1	30	68	1	1	0	1	40	19	40
0143	2	1	2	2	2	2	2	2	2	1	2	2	2	2	2	3	0	2	30	68	1	2	0	0	63	63	63
0144	2	2	2	1	2	2	2	2	2	1	2	2	2	2	2	3	1	2	30	68	1	2	0	0	66	66	66
0145	1	2	2	2	2	2	2	2	2	1	2	2	2	2	2	3	1	2	30	68	1	2	0	0	73	73	73
0146	2	2	2	2	2	2	2	2	2	1	2	2	2	2	2	3	1	2	30	68	1	2	0	0	74	74	74
0147	1	2	2	1	2	2	2	2	2	2	2	2	2	2	2	2	1	2	30	68	1	2	0	0	74	74	74
0148	2	2	2	1	1	2	2	2	2	2	2	2	2	2	2	4	2	1	30	68	1	2	0	0	74	74	74
0149	1	2	2	1	2	2	2	2	2	1	2	2	2	2	2	3	1	2	30	68	1	2	1	0	65	65	14
0150	1	2	2	2	2	2	2	2	2	2	2	2	2	2	2	1	1	2	30	68	1	2	0	0	74	74	74
0151	2	2	2	1	1	2	1	2	2	1	2	2	2	2	2	4	3	1	30	68	1	2	1	0	70	70	20
0152	1	2	2	1	2	2	2	2	1	2	2	2	2	2	2	2	3	1	30	68	1	2	0	0	66	66	66
0153	1	2	2	2	2	2	2	2	2	2	2	2	2	2	2	2	0	2	30	68	2	2	0	0	75	75	75
0154	1	2	2	2	2	2	2	2	2	2	2	2	2	2	2	2	0	2	30	68	1	2	0	0	73	73	73
0155	1	1	2	1	2	2	2	2	2	1	2	2	2	2	2	3	2	1	30	68	1	2	0	0	73	73	73
0156	2	1	2	1	2	2	2	2	2	1	2	2	2	2	2	3	1	2	30	68	1	2	0	0	66	66	66
0157	1	1	2	2	2	2	2	2	2	2	2	2	2	2	2	2	1	2	30	68	1	2	0	0	66	66	66
0158	1	2	2	2	2	2	2	2	2	2	2	2	2	2	2	1	1	2	30	68	1	2	0	0	70	70	70
0159	1	2	2	2	2	2	2	2	2	2	2	2	2	2	2	1	0	2	30	68	2	2	0	0	67	67	67
0160	1	1	2	2	2	2	2	2	2	1	2	2	2	2	2	3	1	2	30	68	1	2	0	1	43	43	43
0161	1	2	2	2	2	2	2	2	2	1	2	2	2	2	2	3	2	1	30	68	1	2	0	0	74	74	74
0162	1	1	2	2	2	2	2	2	2	1	2	2	2	2	2	3	1	2	30	68	1	2	0	0	77	77	77
0163	1	2	2	1	2	2	2	2	2	1	2	2	2	2	2	3	2	1	30	68	1	2	0	0	77	77	77
0164	1	2	2	1	2	2	2	2	2	1	2	2	2	2	2	3	1	2	30	68	1	2	0	0	77	77	77
0165	1	1	2	1	2	2	2	2	2	1	2	2	2	2	2	3	1	2	30	68	1	2	0	0	68	68	68
0166	1	1	2	2	2	2	2	2	2	2	2	2	2	2	2	1	1	2	30	68	1	2	0	0	77	77	77
0167	1	2	2	2	2	2	2	2	2	2	2	2	2	2	2	1	1	2	30	68	1	2	0	0	78	78	78
0168	2	2	2	2	2	2	2	2	2	2	2	2	2	2	2	1	1	2	30	68	1	2	0	0	78	78	78
0169	1	2	2	2	2	2	2	2	2	2	2	2	2	2	2	1	1	2	30	68	1	2	0	0	77	77	77
0170	1	2	2	2	2	2	2	2	2	1	2	2	2	2	2	3	2	1	30	68	1	2	0	0	77	77	77
0171	2	2	2	1	1	2	2	2	2	1	2	2	2	2	1	4	1	2	30	68	1	2	0	0	69	69	69
0173	2	2	2	1	2	2	2	2	2	2	2	2	2	2	2	2	2	1	30	68	1	2	0	0	26	26	26
0174	1	2	2	2	2	2	2	2	2	2	2	2	2	2	2	1	2	1	30	68	1	2	0	0	70	70	70
0175	1	1	2	1	2	2	1	2	2	1	2	2	2	2	2	3	0	2	30	68	2	2	0	0	22	22	22
0176	1	2	2	1	2	2	2	2	2	2	2	2	2	2	2	2	1	2	30	68	2	1	0	1	41	25	41
0177	1	2	2	2	1	2	2	2	2	1	2	2	2	2	2	4	1	2	30	68	1	2	0	0	79	79	79
0178	2	2	2	1	2	2	2	2	2	1	2	2	2	2	2	3	1	2	30	68	1	2	0	0	79	79	79
0179	1	2	2	1	2	2	2	2	2	2	2	2	2	2	2	2	1	2	30	68	2	2	0	0	79	79	79
0180	1	1	2	2	2	2	2	2	2	2	2	2	2	2	2	1	0	2	30	68	2	2	0	0	71	71	71
0181	1	1	2	1	2	2	2	2	2	1	2	1	2	2	1	4	1	2	30	68	1	2	0	0	42	42	42
0182	1	2	2	1	2	2	2	2	2	1	2	2	2	2	2	3	1	2	30	68	1	1	0	1	33	11	33
0183	1	2	2	1	2	2	2	2	2	2	2	2	2	2	2	2	2	1	30	68	1	2	0	0	78	78	78
0184	1	2	2	2	2	2	2	2	2	1	2	2	2	2	2	4	1	2	30	68	1	2	0	0	65	65	65
0185	1	2	2	1	2	2	2	2	2	2	2	2	2	2	2	2	3	1	30	68	1	2	0	0	73	73	73
0186	1	2	2	1	2	2	2	2	2	1	2	2	2	2	2	3	3	1	30	68	1	2	0	0	77	77	77
0187	2	2	2	1	2	2	2	2	2	2	2	2	2	2	2	2	1	2	30	68	1	2	0	0	73	73	73
0188	1	1	2	2	2	2	2	2	2	2	2	2	2	2	2	1	3	1	30	68	1	2	0	1	66	66	66
0189	1	2	2	2	2	2	2	2	2	2	2	2	2	2	2	2	2	1	30	68	1	2	0	0	81	81	81
0190	2	2	2	2	2	2	2	2	2	2	2	2	2	2	2	2	0	2	30	68	1	2	0	0	65	65	65
0191	1	2	2	2	2	2	2	2	2	2	2	2	2	2	2	2	1	2	30	68	2	2	1	0	42	42	37
0192	1	2	2	1	2	2	2	2	2	1	2	2	2	2	2	3	1	2	30	68	1	2	0	0	81	81	81
0193	1	2	2	2	2	2	2	2	2	1	2	2	2	2	2	3	2	1	30	68	1	2	0	0	81	81	81
0194	1	2	2	1	2	2	1	2	2	1	2	1	2	2	2	4	1	2	30	68	1	2	0	0	81	81	81
0195	1	2	2	2	2	2	2	2	2	1	2	2	2	2	2	3	1	2	30	68	1	2	0	0	62	62	62
0196	1	2	2	2	2	2	2	2	2	1	2	2	2	2	2	3	2	1	30	68	1	2	0	0	13	13	13
0197	1	1	2	2	2	2	2	2	2	2	2	2	2	2	2	2	2	1	30	68	1	2	0	0	67	67	67
0198	1	2	2	1	2	2	2	2	2	2	2	2	2	2	2	2	3	1	30	68	1	2	0	0	84	84	84
0199	1	2	2	2	2	2	2	2	2	2	2	2	2	2	2	1	0	2	30	68	1	2	0	0	84	84	84
0200	1	2	2	2	2	2	2	1	2	1	2	2	2	2	2	3	1	2	30	68	1	2	0	0	83	83	83
0201	2	2	2	2	2	2	2	2	2	1	2	2	2	2	2	3	2	1	30	68	1	2	0	0	67	67	67
0202	1	2	2	2	2	2	2	2	2	1	2	2	2	2	2	3	1	2	30	68	1	2	0	0	65	65	65
0203	1	1	2	1	1	2	2	2	2	1	2	2	2	2	2	4	2	1	30	68	1	2	1	0	13	13	13
0204	1	2	2	2	2	2	1	2	2	1	2	2	2	2	2	3	1	2	30	68	1	2	0	0	81	81	81
0205	1	2	2	2	2	2	2	2	2	2	2	2	2	2	2	1	0	2	30	68	2	2	0	0	65	65	65
0206	1	1	2	1	1	2	1	2	2	1	2	1	2	2	1	4	1	2	30	68	1	2	0	0	67	67	67
0207	2	2	2	2	2	2	2	2	2	1	2	2	2	2	2	3	2	1	30	68	1	1	0	1	48	25	48
0208	1	1	1	2	1	2	2	2	2	1	2	1	2	2	2	4	1	2	30	68	1	2	0	0	75	75	75
0209	1	1	2	1	2	2	2	1	2	1	2	2	2	2	2	3	1	2	30	68	1	2	0	0	70	70	70
0210	1	1	2	2	2	2	2	2	2	1	2	2	2	2	2	3	1	2	30	68	2	1	0	0	70	67	70
0211	2	1	2	1	2	2	2	2	2	1	2	2	2	2	2	3	2	1	30	68	1	2	0	0	81	81	81
0212	1	2	2	2	2	2	2	2	2	2	2	2	2	2	2	2	2	1	30	68	2	2	0	0	81	81	81
0213	1	2	2	1	2	2	2	2	2	1	2	2	2	2	2	3	1	2	30	68	1	2	0	0	80	80	80
0214	1	2	2	1	1	2	2	2	2	1	2	2	2	2	1	4	1	2	30	68	1	1	0	0	73	49	73
0215	2	2	2	1	2	2	1	2	2	1	2	2	2	2	2	3	2	1	30	68	1	1	0	0	21	21	21
0216	2	2	2	2	2	2	2	2	2	2	2	2	2	2	2	2	2	1	30	68	1	2	0	0	65	65	65
0217	2	2	2	1	2	2	2	2	2	2	2	2	2	2	2	2	3	1	30	68	1	2	0	0	65	65	65
0218	2	2	2	1	2	2	1	2	1	1	2	2	2	2	2	3	2	1	30	68	1	2	0	0	77	77	77
0219	1	2	2	1	2	2	2	2	2	1	2	2	2	2	2	3	1	2	30	68	1	2	0	0	79	79	79
0220	1	2	2	2	2	2	2	2	2	1	2	2	2	2	2	3	0	2	30	68	1	2	0	0	69	69	69
0221	1	2	2	2	2	2	2	2	2	1	2	2	2	2	2	3	2	1	30	68	1	2	1	1	77	77	50
0222	1	2	2	1	1	2	1	1	2	1	2	1	2	2	1	4	3	1	30	68	1	1	1	0	27	27	13
0223	1	1	2	1	2	2	2	2	2	2	2	2	2	2	2	2	1	2	30	68	2	2	0	0	78	78	78
0224	1	2	2	1	2	2	1	2	2	1	2	2	2	2	2	3	1	2	30	68	1	2	0	0	66	66	66
0225	2	1	2	2	2	2	1	2	2	1	2	2	2	2	2	3	2	1	30	68	1	2	0	0	76	76	76
0226	2	2	2	2	2	2	1	2	2	1	2	2	2	2	2	3	2	1	32	68	1	2	0	0	70	70	70
0227	1	2	2	2	2	2	2	2	2	1	2	2	2	2	2	3	1	2	30	68	1	2	0	0	76	76	76
0228	2	2	2	2	2	2	2	2	2	2	2	2	2	2	2	1	0	2	30	68	1	2	0	0	70	70	70
0229	1	2	2	1	1	2	2	2	2	1	2	1	2	2	2	4	0	2	30	68	1	2	0	0	70	70	70
0230	2	2	2	2	2	2	1	2	2	1	2	2	2	2	2	3	2	1	30	68	1	2	0	0	72	72	72
0231	1	1	2	1	2	2	2	2	2	1	2	2	2	2	2	3	0	2	30	68	1	2	0	0	5	5	5
0232	1	2	2	2	2	2	2	2	2	2	2	2	2	2	2	1	0	2	30	68	2	2	0	0	68	68	68
0233	1	2	2	2	2	2	2	2	2	2	2	2	2	2	2	2	2	1	30	68	1	2	0	0	75	75	75
0235	1	2	2	1	2	2	2	2	2	1	2	2	2	2	2	3	1	2	30	68	1	2	1	0	38	38	35
0236	1	2	2	1	1	2	2	2	2	1	2	2	2	2	2	4	2	1	30	68	1	2	0	0	66	66	66
0237	1	2	2	1	2	2	2	2	2	2	2	2	2	2	2	2	1	2	30	68	1	2	0	0	72	72	72
0238	1	1	2	1	1	2	1	2	2	1	2	1	2	2	2	4	2	1	30	68	1	1	0	1	18	18	18
0239	1	1	2	2	2	2	1	2	2	1	2	2	2	2	2	3	1	2	30	68	1	2	0	0	67	67	67
0240	1	2	2	1	2	2	2	2	2	2	2	2	2	2	2	2	1	2	30	68	1	1	1	1	47	33	28
0241	1	2	2	2	1	2	1	2	2	1	2	2	2	2	2	4	2	1	30	68	1	2	0	0	70	70	70
0242	1	2	2	1	2	2	2	2	2	1	2	2	2	2	2	3	2	1	30	68	1	2	0	0	61	61	61
0243	1	1	2	2	2	2	2	2	2	2	2	2	2	2	2	1	0	2	30	68	2	2	0	0	75	75	75
0244	1	2	2	2	2	2	2	2	2	2	2	2	2	2	2	1	1	2	30	68	1	2	0	0	73	73	73
0245	1	2	2	2	2	2	2	2	2	1	2	2	2	2	2	3	1	2	31	68	1	2	0	0	72	72	72
0246	1	2	2	1	2	2	2	2	2	2	2	2	2	2	2	2	0	2	30	68	2	2	1	0	73	73	38
0247	1	1	2	1	2	2	2	2	2	2	2	2	2	2	2	2	1	2	30	68	2	2	0	0	64	64	64
0248	1	2	2	2	2	2	2	2	2	2	2	2	2	2	2	1	2	1	32	68	1	2	0	0	58	58	58
0249	1	2	2	1	2	2	2	2	2	2	2	2	2	2	2	2	0	2	30	68	2	2	0	0	72	72	72
0250	1	2	2	1	2	1	2	1	2	1	2	1	2	2	1	4	1	2	30	68	1	1	0	0	61	31	61
0251	1	2	2	2	2	2	2	2	2	2	2	2	2	2	2	1	1	2	30	68	2	2	0	0	65	65	65
0252	1	2	2	2	2	2	1	2	2	1	2	2	2	2	2	3	1	2	30	68	1	2	0	0	63	63	63
0253	1	1	2	1	2	2	1	2	2	1	2	2	2	2	2	3	1	2	30	68	1	2	0	0	72	72	72
0254	1	2	2	1	1	2	1	2	1	1	2	1	2	2	1	4	2	1	30	68	1	2	0	0	72	72	72
0255	1	2	2	2	2	2	1	2	2	2	2	2	2	2	2	2	1	2	30	68	1	2	0	0	69	69	69
0256	1	1	2	2	2	2	2	1	2	1	2	1	2	2	1	4	2	1	30	68	1	2	0	0	57	57	57
0257	1	2	2	1	2	2	2	2	1	1	2	2	2	2	2	3	2	1	32	70	1	2	0	0	64	64	64
0258	1	2	2	1	2	2	2	2	2	2	2	2	2	2	2	2	1	2	30	68	1	2	1	0	66	66	37
0259	1	2	2	2	2	2	2	2	2	2	2	2	2	2	2	2	1	2	30	68	2	2	0	0	64	64	64
0260	1	2	2	1	2	2	2	2	2	1	2	2	2	2	2	3	1	2	30	68	1	2	0	0	64	64	64
0261	2	2	2	1	1	2	2	2	2	2	2	2	2	2	2	4	1	2	30	68	1	2	0	0	64	64	64
0262	1	1	2	2	2	2	2	2	2	1	2	2	2	2	2	3	2	1	30	68	1	1	0	1	51	51	51
0263	1	1	1	1	1	2	1	1	2	1	2	1	2	2	1	4	1	2	30	68	1	2	0	0	4	4	4
0264	2	2	2	2	1	2	1	2	2	1	2	2	2	2	2	4	0	2	30	68	1	1	0	1	42	42	42
0265	1	2	2	1	2	2	1	2	1	1	2	2	2	2	2	3	2	1	30	68	1	2	0	0	62	62	62
0266	1	2	2	1	2	2	2	2	2	1	2	2	2	2	2	3	1	2	30	68	1	2	0	0	55	55	55
0267	1	2	2	2	2	2	2	2	2	2	2	2	2	2	2	1	1	2	30	68	1	1	1	1	39	36	24
0268	2	2	2	2	2	2	2	2	2	2	2	2	2	2	2	1	0	2	30	68	2	2	0	0	63	63	63
0269	1	1	2	1	2	2	2	2	2	2	2	2	2	2	2	2	1	2	30	68	1	2	0	0	63	63	63
0270	2	1	2	1	2	2	2	2	2	1	2	2	2	2	2	3	1	2	30	68	1	2	0	0	24	24	24
0271	1	2	2	1	2	2	2	2	2	1	2	1	2	2	2	4	1	2	30	68	1	2	0	0	61	61	61
0272	2	2	2	1	2	2	2	2	2	1	2	2	2	2	2	3	2	1	30	68	1	1	1	1	33	22	21
0273	1	1	2	1	2	2	2	2	2	1	2	2	2	2	2	3	2	1	30	68	1	2	0	0	63	63	63
0274	2	2	2	2	2	2	2	2	2	2	2	2	2	2	2	1	1	2	30	68	1	2	0	0	59	59	59
0275	1	2	2	1	2	1	1	1	2	1	2	1	1	1	1	4	2	1	30	68	1	2	0	0	65	65	65
0276	1	2	2	1	2	2	2	2	2	1	2	1	2	2	2	4	1	2	30	68	1	2	0	0	58	58	58
0277	2	2	2	2	2	2	2	2	2	1	2	2	2	2	2	3	1	2	30	68	1	2	0	0	61	61	61
0278	1	1	2	2	2	2	2	2	2	2	2	2	2	2	2	2	1	2	30	68	1	2	0	0	69	69	69
0279	1	1	2	2	2	2	2	2	2	1	2	2	2	2	2	3	0	2	30	70	2	2	0	0	62	62	62
0280	1	1	2	1	2	2	2	2	1	1	2	2	2	2	2	4	2	1	30	68	1	2	0	0	69	69	69
0281	1	2	2	2	2	2	2	2	2	2	2	2	2	2	2	2	2	1	30	68	1	2	0	0	64	64	64
0282	1	2	2	1	2	2	1	2	2	2	2	2	2	2	2	2	2	1	30	68	1	2	0	0	61	61	61
0283	1	2	2	1	2	2	2	2	2	1	2	2	2	2	2	3	1	2	30	68	1	2	0	0	61	61	61
0284	1	1	2	1	1	2	1	2	1	2	2	2	2	2	2	4	2	1	30	68	1	2	0	0	61	61	61
0285	1	1	2	1	2	1	1	1	2	1	2	1	2	2	2	4	0	2	30	68	1	2	0	0	61	61	61
0286	1	1	2	1	2	2	1	2	2	1	2	2	2	2	2	3	2	1	30	68	1	1	0	1	21	21	21
0287	2	2	2	2	2	2	2	2	2	2	2	2	2	2	2	2	2	1	30	68	1	2	0	0	60	60	60
0288	1	2	2	1	2	1	1	2	2	1	2	2	2	2	2	4	1	2	30	68	1	2	0	0	60	60	60
0289	1	2	2	1	1	2	1	2	1	1	2	1	2	1	1	4	1	2	30	68	1	2	0	0	60	60	60
0290	1	1	2	1	2	2	2	2	2	1	2	2	2	2	2	3	3	1	30	68	1	1	0	1	14	5	14
0291	1	2	2	1	1	2	2	2	2	1	2	2	2	2	2	4	0	2	30	68	1	2	0	0	59	59	59
0292	2	2	2	1	2	2	2	2	2	1	2	2	2	2	2	3	2	1	30	68	1	2	0	0	62	62	62
0293	2	2	2	1	2	2	2	2	2	2	2	2	2	2	2	2	2	1	30	68	1	2	0	0	60	60	60
0294	2	2	2	2	2	2	1	2	2	2	2	2	2	2	2	2	2	1	30	68	1	2	0	0	53	53	53
0295	2	1	2	2	2	2	2	2	2	1	2	2	2	2	2	3	1	2	30	68	1	2	0	0	61	61	61
0296	1	2	2	1	2	2	2	2	2	2	2	2	2	2	2	2	1	2	30	68	2	2	0	0	59	59	59
0297	1	1	2	1	1	2	1	1	2	1	2	2	2	2	2	4	1	2	30	68	1	2	0	0	62	62	62
0298	1	2	2	1	2	2	2	1	2	1	2	2	2	1	1	4	2	1	30	68	1	1	0	1	52	29	52
0299	1	2	2	1	2	2	2	2	2	2	2	2	2	2	2	2	1	2	30	68	2	2	0	0	52	52	52
0300	1	2	2	1	2	2	2	2	2	1	2	2	2	2	2	3	0	2	30	68	1	2	0	0	64	64	64
0301	2	2	2	1	2	2	2	2	2	1	2	2	2	2	2	3	2	1	32	72	1	2	0	0	68	68	68
0302	2	1	2	1	2	2	1	2	1	1	2	2	2	2	2	3	1	2	30	68	1	2	0	0	39	39	39
0303	1	2	2	2	2	2	2	2	2	2	2	2	2	2	2	2	1	2	30	68	2	2	0	0	67	67	67
0304	1	1	2	2	2	2	2	2	2	2	2	2	2	2	2	2	1	2	30	68	2	2	0	0	58	58	58
0305	1	2	2	1	2	2	2	2	2	2	2	2	2	2	2	2	3	1	30	68	1	2	0	0	63	63	63
0306	1	1	2	2	2	2	2	2	2	2	2	2	2	2	2	1	0	2	30	68	2	2	0	0	67	67	67
0307	2	2	2	2	2	2	2	2	2	1	2	2	2	2	2	3	2	1	30	68	1	1	0	1	30	15	30
0308	1	2	2	1	2	2	2	2	2	1	2	2	2	2	2	3	1	2	30	68	1	2	0	0	65	65	65
0309	1	2	2	1	2	2	1	2	2	2	2	2	2	2	2	2	1	2	30	68	2	2	0	0	22	22	22
0310	1	2	1	1	2	2	1	2	2	1	2	1	2	2	2	4	2	1	30	68	1	1	0	1	16	11	16
0311	1	2	2	1	2	2	2	2	2	1	2	2	2	2	2	3	2	1	30	68	1	1	0	1	51	29	51
0312	1	2	2	2	2	2	2	2	2	2	2	2	2	2	2	1	2	1	30	68	1	1	1	1	55	41	29
0313	1	2	2	1	1	1	1	2	2	1	2	1	2	1	2	4	1	2	30	68	1	2	0	0	61	61	61
0314	2	1	2	1	2	2	2	2	2	1	2	2	2	2	2	3	3	1	30	68	2	1	0	1	29	14	29
0315	1	2	1	2	2	2	1	2	2	1	2	2	2	2	2	3	2	1	30	68	1	2	0	0	32	32	32
0316	1	1	2	1	2	2	2	2	2	2	2	2	2	2	2	2	2	1	30	68	1	2	0	1	33	33	33
0317	1	1	2	1	1	2	1	2	2	1	2	2	2	2	2	4	1	2	30	68	1	2	1	1	26	26	3
0318	2	2	2	2	2	2	2	2	2	1	2	2	2	2	2	3	2	1	30	68	1	2	0	0	62	62	62
0319	1	1	2	2	2	2	1	2	2	1	2	2	2	2	2	3	0	2	30	68	1	2	0	0	65	65	65
0320	2	2	2	2	2	2	2	2	2	1	2	2	2	2	2	3	1	2	30	68	1	1	0	0	62	16	62
0321	1	2	2	2	2	2	1	2	2	1	2	2	2	2	2	3	1	2	30	68	1	2	0	0	62	62	62
0322	2	2	2	1	1	2	2	1	2	1	2	1	1	2	1	4	2	1	30	68	1	2	0	0	54	54	54
0323	1	2	2	1	1	2	1	2	2	1	2	1	2	2	2	4	1	2	30	68	1	2	0	0	60	60	60
0324	2	1	2	1	2	2	2	2	2	2	2	2	2	2	2	2	2	1	30	68	1	2	0	0	65	65	65
0325	2	2	2	1	2	2	2	2	2	1	2	2	2	2	2	3	1	2	30	68	1	1	0	0	89	10	89
0326	1	2	2	1	2	2	2	1	2	1	2	1	2	2	1	4	1	2	30	68	1	2	1	0	15	15	15
0327	2	1	2	1	1	2	2	2	2	1	2	1	2	2	1	4	1	2	30	68	1	2	0	0	14	14	14
0328	1	1	2	1	2	2	2	2	2	1	2	2	2	2	2	3	2	1	30	68	1	2	0	0	71	71	71
0329	2	2	2	1	1	2	2	2	2	1	2	2	2	2	2	4	2	1	30	68	1	2	0	0	67	67	67
0330	1	2	1	2	2	2	2	2	2	2	2	2	2	2	2	1	0	2	30	68	2	2	0	0	61	61	61
0331	2	1	2	1	1	2	1	2	1	1	2	2	2	2	2	4	1	2	30	68	1	2	0	0	58	58	58
0332	1	2	2	1	2	2	2	2	2	2	2	2	2	2	2	2	1	2	30	68	1	2	1	0	77	77	59
0333	1	2	2	1	2	2	1	2	2	1	2	2	2	2	2	3	3	1	30	68	1	2	0	0	60	60	60
0334	2	2	2	1	1	2	2	2	2	1	2	2	2	2	2	4	3	1	30	68	1	2	0	0	76	76	76
0335	2	1	2	1	2	2	2	2	2	2	2	2	2	2	2	2	1	2	30	68	1	2	0	0	51	51	51
0336	1	2	2	1	1	1	2	1	2	1	2	2	2	2	2	4	2	1	30	68	1	2	0	0	78	78	78
0337	2	2	2	1	2	2	2	2	2	1	2	2	2	2	2	3	1	2	30	68	1	2	0	0	66	66	66
0338	1	2	2	1	2	2	2	2	2	1	2	1	2	2	2	4	3	1	31	68	1	2	0	0	65	65	65
0339	1	1	1	2	2	2	2	2	2	2	2	2	2	2	2	1	3	1	30	68	1	2	0	0	79	79	79
0340	2	2	2	1	2	2	2	2	2	1	2	2	2	2	2	3	1	2	30	68	1	2	0	0	61	61	61
0341	1	1	2	1	2	2	2	2	2	1	2	2	2	2	2	3	2	1	31	68	1	2	0	0	50	50	50
0342	1	1	2	2	2	2	2	2	2	2	2	2	2	2	2	2	1	2	30	68	1	2	0	0	67	67	67
0343	1	1	2	2	2	2	2	2	2	1	2	2	2	2	2	3	1	2	30	68	1	2	0	0	59	59	59
0344	2	1	2	1	2	2	1	2	2	1	2	2	2	2	2	3	1	2	30	68	1	2	0	0	60	60	60
0345	1	2	2	1	2	2	2	2	2	1	2	2	2	2	2	3	1	2	30	68	1	2	0	0	60	60	60
0346	1	2	2	1	2	2	2	2	2	2	2	2	2	2	2	2	2	1	30	68	1	2	0	0	63	63	63
0347	1	2	2	1	2	2	1	2	2	1	2	2	2	2	2	3	2	1	30	68	1	2	0	0	36	36	36
0349	1	2	2	2	2	2	2	2	2	2	2	2	2	2	2	2	2	1	30	68	1	2	0	0	59	59	59
0350	2	1	2	1	1	2	1	1	2	1	2	2	2	2	2	4	3	1	30	68	1	2	0	0	60	60	60
0351	1	1	2	1	2	2	2	2	2	1	2	2	2	2	2	3	2	1	30	68	1	2	0	0	62	62	62
0352	2	2	2	1	2	2	1	2	2	1	2	1	2	2	2	4	1	2	30	68	1	2	0	0	68	68	68
0353	1	2	2	2	2	2	2	2	2	2	2	2	2	2	2	1	0	2	30	68	2	2	0	0	68	68	68
0354	1	2	2	1	2	2	2	2	2	1	2	2	2	2	2	3	1	2	30	68	1	2	0	0	68	68	68
0355	1	2	2	2	2	2	2	2	2	2	2	2	2	2	2	1	2	1	30	68	1	2	0	0	7	7	7
0356	1	2	2	2	2	2	1	2	1	2	2	2	2	2	2	2	1	2	30	68	1	2	0	0	71	71	71
0357	1	2	2	1	2	2	1	2	1	1	2	2	2	2	2	3	1	2	30	68	1	2	0	0	71	71	71
0358	1	2	2	1	1	2	1	1	2	1	2	1	2	2	2	4	0	2	30	68	1	2	0	0	60	60	60
0359	1	2	2	2	2	2	2	2	2	2	2	2	2	2	2	2	1	2	30	68	1	1	1	0	67	4	47
0360	1	2	2	2	2	2	2	2	2	2	2	2	2	2	2	1	1	2	30	68	1	2	0	0	61	61	61
0361	1	2	2	1	2	2	2	2	2	1	2	2	2	2	2	3	1	2	30	68	1	2	0	0	65	65	65
0362	2	1	2	2	2	2	2	2	2	1	2	2	2	2	2	3	1	2	30	68	1	2	1	0	66	66	26
0363	1	2	2	2	2	2	2	2	2	2	2	2	2	2	2	1	2	1	30	68	1	2	0	0	69	69	69
0364	1	1	2	2	2	2	2	2	2	1	2	2	2	2	2	3	2	1	30	68	1	2	0	0	67	67	67
0365	1	2	2	2	2	2	2	2	2	2	2	2	2	2	2	1	2	1	30	68	1	2	0	0	64	64	64
0366	1	2	2	1	2	2	2	2	2	1	2	2	2	2	2	3	2	1	30	68	1	1	0	0	75	20	75
0367	1	2	2	2	2	2	2	2	2	2	2	2	2	2	2	1	0	2	30	68	2	2	0	0	77	77	77
0368	2	2	2	1	2	2	2	2	2	1	2	2	2	2	2	3	3	1	30	68	1	2	0	0	72	72	72
0369	1	2	2	2	2	2	2	2	2	1	2	2	2	2	2	3	1	2	30	68	1	2	0	0	73	73	73
0370	1	2	2	2	2	2	2	2	2	2	2	2	2	2	2	1	0	2	30	68	2	2	0	0	79	79	79
0371	1	1	2	1	1	2	2	2	2	1	2	2	2	2	1	4	1	2	30	68	1	2	1	1	24	24	24
0372	2	1	2	2	2	2	2	2	2	1	2	2	2	2	2	3	1	2	30	68	1	2	0	0	59	59	59
0373	2	1	2	2	2	2	2	2	2	2	2	2	2	2	2	1	1	2	30	68	1	2	0	0	6	6	6
0374	1	1	2	2	2	2	2	2	2	2	2	2	2	2	2	1	0	2	30	68	2	2	0	0	42	42	42
0375	1	2	2	1	1	2	1	2	2	1	2	2	2	2	2	4	3	1	30	68	1	2	0	0	75	75	75
0376	2	2	2	2	2	2	2	1	2	1	2	2	2	2	2	3	1	2	30	68	1	2	0	0	56	56	56
0377	1	1	2	1	1	2	2	2	2	1	2	2	2	2	2	4	2	1	30	68	1	2	0	0	55	55	55
0378	2	1	2	1	2	2	1	2	1	1	2	2	2	2	2	3	2	1	30	68	1	2	0	0	48	48	48
0379	2	1	2	1	2	1	2	2	2	1	2	2	2	2	2	4	2	1	30	68	1	2	1	1	26	26	26
0380	1	2	2	2	2	2	2	2	2	2	2	2	2	2	2	1	0	2	30	68	2	2	0	0	56	56	56
0381	2	2	2	2	2	2	1	2	2	1	2	2	2	2	2	3	3	1	30	68	1	2	0	0	58	58	58
0382	1	2	2	1	2	2	2	2	2	1	2	2	2	2	2	3	2	1	30	68	1	1		0	61	24	61
0383	1	1	2	2	2	2	2	2	2	2	2	2	2	2	2	1	1	2	30	68	1	2	0	0	61	61	61
0384	2	2	2	2	2	2	2	2	2	2	2	2	2	2	2	1	2	1	30	68	1	2	0	0	48	48	48
0385	1	2	2	2	2	2	2	2	2	1	2	2	2	2	2	3	0	2	30	68	2	2	0	0	46	46	46
0386	2	2	2	1	2	2	1	1	2	1	2	2	2	2	2	3	1	2	30	68	1	2	0	0	61	61	61
0387	1	2	2	1	2	2	2	2	2	1	2	2	2	2	2	3	2	1	30	68	1	2	0	0	49	49	49
0388	1	1	2	1	2	2	2	1	2	1	2	2	2	2	2	3	1	2	30	68	1	2	0	0	62	62	62
0389	1	1	2	2	2	2	2	2	2	1	2	2	2	2	2	3	1	2	30	68	1	2	0	0	60	60	60
0390	2	2	2	2	2	2	2	2	2	2	2	2	2	2	2	1	1	2	30	68	1	2	0	0	63	63	63
0391	2	2	2	1	2	2	2	2	2	1	2	2	2	2	2	3	1	2	30	68	1	2	1	0	60	60	60
0392	2	2	2	1	2	2	2	2	2	2	2	2	2	2	2	2	2	1	30	68	1	2	1	0	61	61	61
0393	1	2	2	2	2	2	2	2	2	1	2	2	2	2	2	3	3	1	30	68	1	2	0	0	63	63	63
0394	2	2	2	2	2	2	2	2	2	2	2	2	2	2	2	2	1	2	30	68	1	2	0	0	62	62	62
0395	1	2	2	1	2	2	2	2	2	2	2	2	2	2	2	1	1	2	30	68	1	2	0	0	65	65	65
0397	1	1	2	2	1	2	1	2	2	1	2	2	2	2	2	4	0	2	30	68	1	2	0	0	68	68	68
0398	1	1	2	2	2	2	2	2	2	2	2	2	2	2	2	1	0	2	30	68	1	2	0	0	83	83	83
0399	2	1	2	1	1	2	2	2	2	1	2	2	2	2	2	4	0	2	30	68	1	2	0	0	83	83	83
0400	1	2	2	2	1	2	2	2	2	2	2	2	2	2	1	4	2	1	30	68	1	2	0	0	74	74	74
0401	1	2	2	2	2	2	1	2	2	2	2	2	2	2	2	2	3	1	30	68	1	2	1	1	57	57	57
0402	1	2	2	1	2	2	2	2	2	1	2	2	2	2	2	3	2	1	30	68	1	2	0	0	72	72	72
0403	1	2	2	1	2	2	2	2	2	1	2	2	2	2	2	3	3	1	30	68	1	2	0	0	66	66	66
0404	1	2	2	1	2	2	2	2	2	1	2	2	2	2	2	3	2	1	30	68	1	2	0	0	75	75	75
0405	1	2	2	1	2	2	1	2	2	1	2	2	2	2	2	3	0	2	30	68	1	2	0	0	79	79	79
0406	1	1	2	2	2	2	2	2	2	1	2	2	2	2	2	3	1	2	30	68	1	2	0	0	78	78	78
0407	1	2	2	2	2	2	2	2	2	2	2	2	2	2	2	2	1	2	30	68	1	2	0	0	77	77	77
0408	1	2	2	1	1	2	2	2	2	1	2	2	2	2	1	4	1	2	30	68	1	2	1	0	70	70	70
0409	1	1	2	1	2	2	1	2	1	1	2	2	2	2	1	4	1	2	30	68	1	1	0	1	67	67	67
0410	1	2	2	1	2	2	1	1	1	1	2	2	2	2	2	3	0	2	30	68	1	2	0	0	74	74	74
0411	1	1	2	2	2	2	2	2	1	1	2	2	2	2	2	3	2	1	30	68	1	2	0	0	47	47	47
0412	1	2	2	2	2	2	1	2	2	1	2	2	2	2	2	3	1	2	30	68	1	2	0	0	49	49	49
0413	1	2	2	1	2	2	2	2	2	1	2	2	2	2	2	3	1	2	30	68	1	2	0	0	68	68	68
0414	2	2	2	2	2	2	2	2	2	1	2	2	2	2	2	3	1	2	30	68	1	2	0	0	73	73	73
0415	2	2	2	1	1	2	2	2	2	1	2	2	2	2	2	4	1	2	30	68	1	2	0	0	63	63	63
0416	1	2	2	2	2	2	2	2	2	1	2	2	2	2	2	3	0	2	30	68	1	1	0	1	45	17	45
0417	2	2	2	1	1	2	2	2	2	1	2	2	2	2	1	4	1	2	30	68	1	2	0	0	65	65	65
0418	1	2	2	1	2	2	2	2	1	2	2	2	2	2	2	2	2	1	30	68	1	2	0	0	56	56	56
0419	1	1	2	1	2	2	2	2	2	2	2	2	2	2	2	2	2	1	30	68	1	1	0	1	25	20	25
0420	1	2	2	2	2	2	2	2	2	2	2	2	2	2	2	2	2	1	30	68	1	2	0	0	59	59	59
0421	1	2	1	1	2	2	2	2	2	1	2	2	2	2	2	3	1	2	30	68	1	2	0	0	65	65	65
0422	1	2	2	1	2	2	2	2	2	1	2	2	2	2	2	3	1	2	30	68	1	2	0	0	52	52	52
0423	1	2	2	1	2	2	2	2	2	1	2	2	2	2	2	3	2	1	30	68	1	2	0	0	60	60	60
0424	2	2	2	2	2	2	2	2	2	1	2	2	2	2	2	3	1	2	30	68	1	2	0	0	63	63	63
0425	1	2	2	1	1	2	2	2	2	1	2	2	2	2	2	4	2	1	30	68	1	2	0	0	63	63	63
0426	1	2	2	2	2	2	2	2	2	2	2	2	2	2	2	2	1	2	30	68	1	2	0	0	4	4	4
0427	2	2	2	1	2	2	1	2	2	1	2	1	2	2	1	4	2	1	30	68	1	2	1	0	62	62	62
0428	1	1	2	1	1	2	2	2	2	1	2	2	2	2	2	4	1	2	30	68	1	2	0	0	56	56	56
0429	1	2	2	2	2	2	2	2	2	1	2	2	2	2	2	3	0	2	30	68	1	2	0	0	66	66	66
0430	2	2	2	1	2	2	2	2	2	1	2	2	2	2	2	3	1	2	30	68	1	1	0	0	62	25	62
0431	2	2	2	1	2	2	2	2	2	1	2	2	2	2	2	3	2	1	30	68	1	2	0	0	63	63	63
0432	1	2	2	1	2	2	2	2	2	1	2	2	2	2	2	3	1	2	30	68	1	2	0	0	57	57	57
0434	1	1	2	2	2	2	2	2	2	2	2	2	2	2	2	2	1	2	30	68	1	2	0	0	59	59	59
0435	2	2	2	1	1	2	1	2	2	1	2	2	2	2	2	4	0	2	30	68	1	2	0	0	60	60	60
0436	1	2	1	2	2	2	2	2	2	2	2	2	2	2	2	2	3	1	30	68	1	2	1	0	59	59	59
0437	1	2	2	1	2	2	1	2	1	1	2	2	2	2	2	3	2	1	30	68	1	2	0	0	62	62	62
0438	2	1	2	1	2	2	2	2	2	1	2	2	2	2	2	4	1	2	30	68	1	2	0	0	60	60	60
0439	2	1	2	1	2	2	1	2	1	2	2	2	2	2	2	2	2	1	30	68	1	2	0	0	49	49	49
0440	1	2	2	2	2	2	2	2	2	1	2	2	2	2	2	3	3	1	30	68	1	2	0	0	63	63	63
0441	1	2	2	1	2	2	1	2	2	2	2	2	2	2	2	2	2	1	30	68	1	2	0	0	52	52	52
0442	1	1	2	2	2	2	2	2	2	2	2	2	2	2	2	2	2	1	30	68	1	2	0	0	63	63	63
0443	1	1	2	1	1	2	2	2	2	1	2	2	2	2	2	4	2	1	30	68	1	2	0	0	14	14	14
0445	2	2	2	2	2	2	2	2	2	1	2	2	2	2	2	3	2	1	30	68	1	2	0	0	62	62	62
0446	2	2	2	1	2	2	2	2	2	1	2	2	2	2	2	3	2	1	30	68	1	1	0	1	42	23	42
0447	2	2	2	1	2	2	2	2	2	2	2	2	2	2	2	2	2	1	30	68	1	2	0	0	63	63	63
0448	2	2	2	2	2	2	2	2	2	1	2	2	2	2	2	3	1	2	30	68	1	2	0	0	54	54	54
0449	2	2	2	1	2	2	1	2	2	1	2	2	2	2	2	3	1	2	30	68	1	2	0	0	63	63	63
0450	1	1	2	2	2	2	2	2	2	1	2	2	2	2	2	3	2	1	30	68	1	2	0	0	63	63	63
0451	1	2	2	1	2	2	2	2	2	2	2	2	2	2	2	2	1	2	30	68	1	2	0	0	48	48	48
0452	1	2	2	1	2	2	2	1	2	1	2	1	2	2	2	4	1	2	30	68	1	2	0	0	60	60	60
0453	2	2	2	1	2	2	2	2	2	1	2	1	2	2	2	4	1	2	30	68	1	2	0	0	51	51	51
0454	1	2	2	1	2	2	1	2	2	1	2	2	2	2	2	3	1	2	30	68	1	2	0	0	39	39	39
0455	1	2	2	1	1	2	2	2	1	1	2	2	2	2	2	4	0	2	30	68	1	2	0	0	60	60	60
0456	2	2	2	1	2	2	1	2	2	2	2	2	2	2	2	2	0	2	30	68	1	2	0	0	55	55	55
0457	1	2	1	1	2	2	2	2	2	2	2	2	2	2	2	2	0	2	33	70	1	2	0	0	49	49	49
0458	2	2	2	1	1	2	1	2	2	1	2	2	2	2	2	4	2	1	33	70	1	2	0	0	62	62	62
0459	1	1	2	1	2	2	1	2	2	1	2	2	2	2	2	3	1	2	30	68	1	2	0	0	63	63	63
0460	1	2	2	1	2	2	2	2	2	1	2	2	2	2	2	3	2	1	30	68	1	2	0	0	59	59	59
0461	1	1	2	1	1	2	1	1	2	1	2	1	2	2	1	4	1	2	30	68	1	2	0	0	45	45	45
0462	1	2	2	1	2	2	2	2	2	1	2	2	2	2	2	3	1	2	30	68	1	1	0	1	40	7	40
0463	2	1	2	2	2	2	2	2	2	1	2	2	2	2	2	3	1	2	30	68	1	2	0	0	63	63	63
0464	1	2	2	1	2	2	2	2	2	1	2	2	2	2	2	3	0	2	30	68	1	2	0	0	62	62	62
0465	1	2	2	2	1	2	1	1	2	1	2	2	2	2	2	4	0	2	30	68	1	1	1	0	52	32	52
0466	1	2	2	1	2	2	1	2	2	1	2	1	2	2	1	4	1	2	30	68	1	2	0	0	62	62	62
0467	1	2	2	2	2	2	2	2	2	2	2	2	2	2	2	1	1	2	30	68	1	2	0	0	5	5	5
0468	1	1	2	2	2	2	1	2	2	2	2	2	2	2	2	2	2	1	33	70	1	1	1	0	64	51	64
0469	1	2	2	1	2	2	2	2	2	1	2	1	2	2	2	4	0	2	30	68	1	2	0	0	62	62	62
0470	2	2	2	2	2	2	2	2	2	1	2	2	2	2	2	3	1	2	30	75	1	2	0	0	88	88	88
0471	1	2	2	2	2	2	2	2	2	1	2	2	2	2	2	3	1	2	30	68	1	2	0	0	48	48	48
0472	1	2	2	2	2	2	2	2	2	1	2	2	2	2	2	3	1	2	30	68	1	2	0	0	50	50	50
0474	2	2	2	1	2	2	2	2	2	1	2	2	2	2	2	4	2	1	30	68	1	1	1	1	27	22	27
0475	1	1	2	1	2	2	2	1	2	1	2	1	2	2	2	4	0	2	33	68	2	2	0	0	48	48	48
0476	1	2	2	2	2	2	2	2	2	1	2	2	2	2	2	3	0	2	30	68	1	2	0	0	54	54	54
0477	2	2	2	1	2	2	2	2	2	1	2	2	2	2	2	3	1	2	30	68	1	2	0	0	59	59	59
0478	1	2	2	1	2	2	2	2	2	1	2	2	2	2	2	3	3	1	30	68	1	1	0	1	11	5	11
0479	1	2	2	1	2	2	1	1	2	1	2	1	2	2	2	4	1	2	30	75	1	2	0	0	27	27	27
0480	1	2	2	2	2	2	2	2	2	2	2	2	2	2	2	1	1	2	30	68	1	2	0	0	45	45	45
0481	1	2	2	1	2	2	2	2	2	1	2	2	2	2	2	3	3	1	30	68	1	1	0	1	29	15	29
0482	2	2	2	2	2	2	2	2	2	1	2	2	2	2	2	3	1	2	30	68	1	2	0	0	61	61	61
0483	1	2	2	2	2	2	2	2	2	1	2	2	2	2	2	3	1	2	30	68	1	2	0	0	62	62	62
0484	1	2	2	2	2	2	2	2	2	2	2	2	2	2	2	1	2	1	30	68	1	2	0	0	64	64	64
0485	2	2	2	1	2	2	2	2	2	1	2	2	2	2	2	3	0	2	30	68	1	2	0	0	62	62	62
0486	2	2	2	2	2	2	2	2	2	2	2	2	2	2	2	1	1	2	30	73	2	2	0	0	64	64	64
0487	2	2	2	1	2	2	2	1	2	1	2	1	2	2	1	4	1	2	30	68	1	2	0	0	62	62	62
0488	1	2	2	2	2	2	2	1	2	1	2	1	2	2	2	4	1	2	30	68	1	1	0	1	9	3	9
0489	2	2	2	2	2	2	2	2	2	2	2	2	2	2	2	1	2	1	30	68	1	2	0	0	63	63	63
0490	1	1	2	1	2	2	1	2	2	2	2	2	2	2	2	2	2	1	30	68	1	2	0	0	51	51	51
0491	2	2	2	1	1	2	2	2	2	1	2	1	2	2	2	4	3	1	30	68	1	2	0	1	25	25	25
0492	2	2	2	1	1	2	2	2	1	1	2	2	2	2	1	4	3	1	30	68	1	1	0	0	62	25	62
0493	1	2	2	1	2	2	2	2	2	1	2	2	2	2	2	4	2	1	30	73	1	1	0	1	16	11	16
0494	2	1	2	2	2	2	2	2	2	2	2	2	2	2	2	1	1	2	30	68	1	2	0	0	55	55	55
0495	1	2	2	1	1	2	2	2	2	1	2	1	2	2	1	4	1	2	30	68	1	2	0	0	46	46	46
0496	1	2	2	1	2	2	2	2	2	2	2	2	2	2	2	2	2	1	30	70	1	1	0	1	21	15	21
0497	1	2	2	2	2	2	2	2	2	2	2	2	2	2	2	1	1	2	30	68	2	2	0	0	61	61	61
0498	1	2	2	1	1	2	2	2	2	2	2	2	2	2	2	4	1	2	30	68	1	2	0	0	59	59	59
0499	1	1	2	1	1	2	2	2	2	2	2	2	2	2	2	4	1	2	30	68	1	2	0	0	55	55	55
0500	1	1	2	2	1	2	2	2	2	2	2	2	2	2	2	4	2	1	30	68	1	2	0	0	54	54	54
0501	1	1	2	1	1	2	2	2	2	2	2	2	2	2	2	4	1	2	30	68	1	2	0	0	42	42	42
0502	1	2	2	2	2	2	2	2	2	2	2	2	2	2	2	1	0	2	30	68	2	2	0	0	55	55	55
0503	1	2	2	1	1	2	2	2	2	1	2	2	2	2	2	4	3	1	30	68	1	1	0	1	23	23	23
0504	1	1	2	1	1	2	2	2	1	1	2	2	2	2	2	4	2	1	30	68	1	2	0	0	19	19	19
0505	1	2	2	1	2	2	2	2	2	2	2	2	2	2	2	2	2	1	30	68	1	2	0	0	53	53	53
0506	1	1	2	2	1	2	1	2	2	1	2	1	1	2	1	4	0	2	30	68	1	2	0	1	29	29	29
0507	1	2	2	2	2	2	2	2	2	2	2	2	2	2	2	1	1	2	30	68	2	2	0	0	60	60	60
0508	2	1	2	1	1	2	1	2	2	2	2	2	2	2	1	4	1	2	30	68	1	2	0	0	61	61	61
0509	1	2	2	2	2	2	2	2	2	1	2	2	2	2	2	3	0	2	30	68	1	2	0	0	61	61	61
0510	2	2	2	1	2	2	2	2	2	1	2	2	2	2	2	3	1	2	30	68	1	2	0	0	62	62	62
0512	1	2	2	1	2	2	2	2	2	1	2	2	2	2	2	3	2	1	30	68	1	1	0	1	50	12	50
0513	1	2	2	2	2	2	2	2	2	1	2	2	2	2	2	4	1	2	30	68	1	2	0	0	111	111	111
0514	2	2	2	2	2	2	2	1	2	1	2	1	2	2	1	4	1	2	30	68	1	2	0	0	115	115	115
0515	1	1	2	2	2	2	2	2	2	2	2	2	2	2	2	2	1	2	30	68	1	2	0	0	117	117	117
0516	1	2	2	2	1	2	2	2	2	2	2	2	2	2	2	4	1	2	30	68	1	2	0	0	120	120	120
0517	1	2	2	2	2	2	2	2	2	1	2	2	2	2	2	3	1	2	30	68	1	1	1	1	76	13	76
0518	1	2	2	1	1	2	1	2	1	1	2	1	2	2	2	4	1	2	30	68	1	2	1	1	65	65	65
0519	1	2	2	2	2	2	2	2	2	1	2	2	2	2	2	3	1	2	30	68	2	2	0	0	119	119	119
0520	1	1	2	1	2	2	2	2	2	2	2	2	2	2	2	2	0	2	30	68	2	1	0	0	115	96	115
0522	2	2	2	1	2	2	2	2	2	2	2	2	2	2	2	2	1	2	30	68	2	2	0	0	115	115	115
0523	1	2	2	1	1	2	2	2	2	1	2	1	2	2	2	4	1	2	30	68	1	2	0	0	111	111	111
0524	2	2	2	1	2	2	2	2	2	2	2	2	2	2	2	2	1	2	30	68	2	2	0	0	116	116	116
0525	2	2	2	1	2	2	2	2	2	1	2	2	2	2	2	3	1	2	30	68	1	2	0	0	115	115	115
0526	1	1	2	2	2	2	2	2	2	2	2	2	2	2	2	1	1	2	30	68	2	2	1	0	91	91	91
0527	1	2	2	1	2	2	2	2	2	2	2	2	2	2	2	2	0	2	30	68	2	2	0	0	116	116	116
0528	1	2	2	2	2	2	2	2	2	1	2	2	2	2	2	3	1	2	30	68	1	2	0	0	105	105	105
0529	2	2	2	1	1	2	2	2	2	1	2	2	2	2	2	4	3	1	30	68	1	2	0	0	108	108	108
0530	1	1	2	2	2	2	2	2	2	1	2	2	2	2	2	3	1	2	30	68	1	2	0	0	107	107	107
0531	1	1	2	1	2	2	2	2	1	1	2	2	2	1	2	4	0	2	30	68	1	2	0	0	106	106	106
0532	1	1	2	1	1	2	2	2	2	1	2	1	2	2	1	4	1	2	30	68	1	2	0	1	42	42	42
0533	1	1	2	2	2	2	2	2	2	2	2	2	2	2	2	2	2	1	30	68	1	2	0	0	111	111	111
0535	1	2	2	1	2	2	2	2	2	2	2	2	2	2	2	2	2	1	30	68	1	2	0	0	110	110	110
0536	1	1	1	1	1	2	1	1	2	1	2	2	2	2	2	4	0	2	30	68	1	2	1	1	6	6	6
0537	2	2	2	2	2	2	2	2	2	2	2	2	2	2	2	1	0	2	30	68	2	2	0	0	98	98	98
0538	1	2	2	2	2	2	2	2	2	2	2	2	2	2	2	1	2	1	30	68	1	2	0	0	110	110	110
0539	1	1	2	1	1	2	2	2	2	2	2	2	2	2	2	4	2	1	30	68	1	2	0	1	27	27	27
0540	2	2	2	1	2	2	2	2	2	2	2	2	2	2	2	2	2	1	30	68	1	2	0	0	94	94	94
0541	1	2	2	1	2	2	1	2	2	1	2	2	2	2	2	3	2	1	30	68	1	2	0	1	45	45	45
0542	2	2	2	2	2	2	2	2	2	2	2	2	2	2	2	1	0	2	30	68	2	2	0	0	102	102	102
0543	1	2	2	2	1	2	2	2	2	1	2	2	2	2	2	4	1	2	30	68	1	2	0	0	110	110	110
0544	1	1	2	1	2	2	2	2	2	1	2	2	2	2	2	3	2	1	30	68	1	2	0	0	112	112	112
0545	1	2	2	1	1	2	2	2	1	1	2	2	2	2	2	4	3	1	30	68	1	1	1	1	41	20	11
0546	1	2	2	1	2	2	2	2	2	2	2	2	2	2	2	2	1	2	30	68	1	2	0	1	10	10	10
0547	1	1	2	1	1	1	2	2	1	1	2	2	2	2	2	4	0	2	30	68	1	2	0	0	99	99	99
0548	1	2	2	1	2	2	2	2	2	1	2	2	2	2	2	3	0	2	30	68	1	2	0	0	97	97	97
0549	1	2	2	1	2	2	2	1	1	1	2	2	2	2	2	3	1	2	30	68	1	2	0	0	105	105	105
0550	2	2	2	1	1	2	2	2	2	1	2	2	2	2	2	4	2	1	30	68	1	2	0	0	70	70	70
0551	2	2	2	2	2	2	2	2	2	1	2	2	2	2	2	3	1	2	30	68	1	2	0	0	109	109	109
0552	1	2	2	1	2	2	2	2	2	2	2	2	2	2	2	2	0	2	30	68	2	2	0	0	99	99	99
0553	1	2	2	2	2	2	2	2	2	2	2	2	2	2	2	2	1	2	30	68	2	1	0	0	112	10	112
0554	1	1	2	1	2	2	2	2	2	1	2	2	2	2	2	3	2	1	30	68	1	2	0	0	60	60	60
0555	1	1	2	2	2	2	2	2	1	2	2	2	2	2	2	2	3	1	30	68	1	1	0	1	32	11	32
0556	2	1	2	2	2	2	2	2	2	2	2	2	2	2	2	1	1	2	30	68	1	2	0	0	75	75	75
0557	1	2	2	1	2	2	1	1	2	1	2	1	1	1	1	4	1	2	30	68	1	2	0	0	107	107	107
0558	1	2	2	1	2	2	1	2	2	1	2	2	2	2	2	3	3	1	30	68	1	1	0	1	20	7	20
0559	1	2	2	2	2	2	2	2	2	2	2	2	2	2	2	1	0	2	30	68	2	2	0	0	87	87	87
0560	1	2	2	2	2	2	1	2	2	1	2	2	2	2	2	3	0	2	30	68	1	2	0	0	107	107	107
0561	2	2	2	2	2	2	1	2	2	2	2	2	2	2	2	2	0	2	30	68	2	2	0	0	104	104	104
0562	1	2	2	1	1	2	2	1	2	1	2	1	2	2	2	4	1	2	30	68	1	1	0	1	22	11	22
0563	1	2	2	2	2	2	2	2	2	2	2	2	2	2	2	1	0	2	30	68	2	2	0	0	95	95	95
0564	1	1	2	2	2	2	2	2	2	1	2	2	2	2	2	3	1	2	30	68	1	2	1	0	48	48	36
0565	1	2	2	1	2	2	1	2	2	2	2	2	2	2	2	2	1	2	30	68	1	1	0	1	8	5	8
0566	1	1	2	2	2	2	1	2	2	1	2	2	2	2	2	3	0	2	30	68	1	2	0	0	96	96	96
0567	1	2	2	2	1	2	2	2	2	1	2	2	2	2	2	4	1	2	30	68	1	2	0	0	107	107	107
0568	2	2	2	1	2	2	2	2	2	1	2	2	2	2	2	3	1	2	30	68	1	2	0	0	107	107	107
0569	1	2	2	2	2	2	2	1	2	1	2	2	2	2	2	3	0	2	30	68	1	2	1	1	47	47	27
0570	1	2	2	2	2	2	2	2	2	2	2	2	2	2	2	1	0	2	30	68	2	2	0	0	100	100	100
0571	1	2	2	1	1	2	2	1	2	1	2	2	2	2	2	4	0	2	30	68	1	2	0	0	100	100	100
0572	1	1	2	2	2	2	2	2	2	2	2	2	2	2	2	1	0	2	30	68	1	2	0	0	76	76	76
0573	1	2	2	1	2	2	2	1	2	1	2	1	2	2	1	4	1	2	30	68	1	1	0	1	69	60	69
0574	2	1	2	2	2	2	2	2	2	2	2	2	2	2	2	1	1	2	30	68	2	2	0	0	70	70	70
0576	1	1	2	2	2	2	2	2	2	2	2	2	2	2	2	1	0	2	30	68	2	2	0	0	93	93	93
0577	1	2	2	1	1	1	1	2	2	1	2	1	2	2	1	4	1	2	30	68	1	1	0	1	30	12	30
0578	1	1	1	2	2	2	2	2	2	2	2	2	2	2	2	1	1	2	30	68	2	2	0	1	82	82	82
0579	1	2	2	2	2	2	2	2	2	2	2	2	2	2	2	2	1	2	30	68	1	1	1	0	106	11	9
0580	1	2	2	1	2	2	2	2	2	2	2	2	2	2	2	2	1	2	30	68	1	1	1	0	105	5	35
0582	2	2	2	1	2	2	2	2	2	2	2	2	2	2	2	2	1	2	30	68	1	2	0	0	94	94	94
0583	1	2	2	2	2	2	2	2	1	2	2	2	2	2	2	2	2	1	30	68	1	2	0	0	93	93	93
0584	1	2	2	1	2	2	2	2	2	1	2	2	2	2	2	3	2	1	30	68	1	2	0	0	106	106	106
0585	1	2	2	2	2	2	1	2	2	1	2	2	2	2	2	3	1	2	30	68	1	2	0	0	104	104	104
0586	2	2	2	1	1	2	2	2	2	1	2	2	2	2	2	4	1	2	30	68	1	1	0	1	34	5	34
0587	2	2	2	2	2	2	2	2	2	2	2	2	2	2	2	1	0	2	30	68	2	2	0	0	77	77	77
0589	2	2	2	2	1	2	2	2	2	2	2	2	2	2	2	4	0	2	30	68	1	2	0	0	104	104	104
0590	1	1	2	1	2	2	2	2	1	1	2	2	2	2	2	3	1	2	30	68	2	1	0	1	17	17	17
0591	1	2	2	2	2	2	2	2	2	2	2	2	2	2	2	1	0	2	30	68	2	2	0	0	90	90	90
0592	2	2	2	1	2	2	2	2	2	2	2	2	2	2	2	2	1	2	30	68	1	2	0	0	67	67	67
0593	1	2	1	2	2	2	1	2	1	1	2	2	2	2	2	3	2	1	30	68	1	2	1	1	41	41	41
0594	2	2	2	1	1	2	1	1	1	1	2	1	2	2	2	4	1	2	30	68	1	2	0	0	94	94	94
0595	1	1	2	1	1	2	2	2	2	1	2	2	2	2	1	4	1	2	30	68	1	2	0	1	8	8	8
0597	1	1	2	2	2	2	2	2	2	1	2	2	2	2	2	3	2	1	30	68	2	2	0	1	16	16	16
0598	1	2	2	2	2	2	2	2	2	2	2	2	2	2	2	1	2	1	30	68	1	2	0	0	101	101	101
0599	1	2	2	2	2	2	2	2	2	2	2	2	2	2	2	1	0	2	30	68	2	2	0	0	99	99	99
0600	1	1	2	2	2	2	2	2	2	2	2	2	2	2	2	1	0	2	30	68	2	2	0	1	23	23	23
0601	1	1	2	2	1	2	2	2	2	1	2	2	2	2	2	4	1	2	30	68	1	1	0	0	94	15	94
0602	2	2	2	1	2	2	1	2	2	1	2	2	2	2	2	3	1	2	30	68	1	2	0	0	100	100	100
0603	1	2	2	1	2	2	1	2	1	1	2	2	2	2	2	3	2	1	30	68	1	2	0	0	92	92	92
0604	1	1	2	2	2	2	2	2	2	1	2	2	2	2	2	3	1	2	30	68	1	2	0	0	103	103	103
0605	1	2	2	1	2	2	2	2	2	1	2	2	2	2	2	3	1	2	30	68	1	2	0	0	99	99	99
0606	1	1	2	2	2	2	2	2	2	2	2	2	2	2	2	2	1	2	30	68	1	2	0	0	98	98	98
0607	1	2	2	1	2	2	2	2	2	2	2	2	2	2	2	2	1	2	30	68	1	2	0	0	99	99	99
0608	1	1	2	1	2	2	1	2	2	2	2	2	2	2	2	2	1	2	30	68	1	2	0	0	87	87	87
0609	2	2	2	1	1	1	1	1	2	1	2	1	2	2	1	4	1	2	30	68	1	2	1	1	31	31	31
0610	1	2	2	2	2	2	2	2	2	2	2	2	2	2	2	1	0	2	30	68	2	2	0	0	92	92	92
0611	1	2	2	2	2	2	2	2	2	2	2	2	2	2	2	1	1	2	30	68	2	2	0	0	93	93	93
0612	1	2	2	2	1	2	2	1	1	1	2	1	2	2	1	4	0	2	30	68	1	1	0	1	14	3	14
0613	1	1	2	1	2	2	2	2	1	1	2	2	2	2	2	3	1	2	30	68	1	2	0	0	93	93	93
0614	1	2	2	1	1	2	2	2	2	1	2	2	2	2	2	4	1	2	30	68	1	2	0	0	99	99	99
0615	1	2	2	1	2	2	1	2	2	1	2	2	2	2	2	3	2	1	30	68	1	2	0	0	100	100	100
0616	1	2	2	1	2	2	2	2	2	2	2	2	2	2	2	2	1	2	30	68	1	2	0	0	97	97	97
0617	1	1	2	2	2	2	2	2	2	1	2	2	2	2	2	3	3	1	30	68	1	2	0	1	14	14	14
0618	1	2	2	1	2	2	2	1	2	1	2	1	2	2	2	4	2	1	30	68	1	2	0	0	64	64	64
0619	1	2	2	1	2	2	1	2	2	1	2	2	2	2	2	3	1	2	30	68	2	2	0	0	97	97	97
0620	1	2	2	2	2	2	2	2	2	2	2	2	2	2	2	1	1	2	30	68	1	2	0	0	95	95	95
0621	2	2	2	2	2	2	2	2	2	2	2	2	2	2	2	1	1	2	30	68	1	2	0	0	102	102	102
0622	1	2	2	2	2	2	2	2	2	1	2	2	2	2	2	3	1	2	32	72	2	2	0	0	93	93	93
0623	1	2	2	1	1	2	1	1	2	1	2	2	2	2	2	4	2	1		68	1	2	0	0	85	85	85
0624	1	2	2	2	2	2	2	2	1	1	2	2	2	2	2	3	1	2	30	68	1	2	0	0	95	95	95
0625	2	1	2	1	2	2	2	1	2	1	2	1	2	2	1	4	1	2	30	68	1	2	0	0	86	86	86
0626	2	2	2	2	2	2	2	2	2	2	2	2	2	2	2	2	2	1	30	68	1	2	0	0	63	63	63
0627	1	2	2	2	2	2	2	2	2	1	2	2	2	2	2	3	2	1	30	68	1	2	0	0	84	84	84
0628	1	2	2	2	2	2	1	2	1	1	2	2	2	2	2	3	1	2	30	68	2	2	0	1	89	89	89
0629	1	2	2	2	2	2	2	1	2	1	2	2	2	2	2	3	2	1	30	68	1	2	0	0	91	91	91
0630	1	2	2	2	1	2	2	2	2	1	2	2	2	2	2	4	1	2	30	72	1	2	0	0	86	86	86
0631	1	2	2	1	1	2	1	1	2	1	2	1	2	2	1	4	2	1	30	68	1	1	0	1	48	34	48
0632	1	2	2	2	1	2	2	1	2	1	2	1	2	2	1	4	2	1	30	68	1	2	0	1	6	6	6
0633	1	2	2	2	2	2	2	2	2	2	2	2	2	2	2	1	0	2	30	68	2	2	0	0	97	97	97
0634	2	2	2	2	1	2	2	2	2	1	2	1	2	2	1	4	1	2	30	68	1	2	0	0	76	76	76
0635	1	2	2	1	1	2	2	2	2	1	2	1	2	2	2	4	0	2	30	68	1	2	0	0	84	84	84
0636	1	2	2	1	1	2	2	2	2	1	2	2	2	2	2	4	3	1	30	68	1	2	0	0	96	96	96
0637	1	2	2	2	2	2	2	2	2	2	2	2	2	2	2	2	1	2	30	68	1	2	0	0	96	96	96
0638	2	1	2	1	1	2	2	2	2	1	2	2	2	2	2	4	1	2	30	68	1	2	0	0	89	89	89
0639	1	2	2	2	2	2	2	2	1	1	2	2	2	2	2	3	2	1	30	68	1	2	0	0	87	87	87
0640	2	2	2	1	2	2	1	2	2	1	2	2	2	2	2	3	1	2	30	68	1	2	0	0	59	59	59
0641	2	2	2	1	2	2	1	2	1	1	2	2	2	2	2	3	1	2	30	68	1	2	0	0	95	95	95
0642	2	1	2	1	2	2	1	2	1	2	2	2	2	2	2	2	1	2	30	68	1	2	0	0	96	96	96
0643	1	1	2	2	2	2	2	2	2	1	2	1	2	2	1	4	1	2	30	68	1	1	0	1	74	15	74
0644	1	1	2	1	2	2	2	2	2	1	2	2	2	2	2	3	0	2	30	68	1	2	0	0	86	86	86
0645	1	1	2	2	2	2	2	2	2	1	2	2	2	2	2	4	0	2	30	68	1	2	0	0	96	96	96
0646	1	2	2	1	2	1	1	1	2	1	2	1	2	2	1	4	1	2	30	68	1	2	0	0	95	95	95
0647	1	1	2	1	2	2	2	2	2	1	2	2	2	2	2	3	1	2	30	68	1	2	0	0	80	80	80
0648	1	2	2	2	2	2	2	2	2	2	2	2	2	2	2	1	0	2	30	68	2	2	0	0	73	73	73
0649	1	1	2	1	2	2	1	2	2	1	2	2	2	2	2	3	0	2	30	68	1	2	0	0	83	83	83
0650	1	2	2	2	2	2	2	2	2	2	2	2	2	2	2	2	2	1	30	68	1	2	0	0	93	93	93
0651	1	1	2	2	2	2	2	2	2	1	2	2	2	2	1	4	2	1	30	68	1	1	0	1	33	26	33
0652	2	1	2	2	2	2	2	2	2	2	2	2	2	2	2	1	0	2	30	68	2	1	0	1	91	91	91
0653	1	2	2	1	1	2	2	2	2	1	2	2	2	2	2	4	1	2	30	68	1	2	0	0	72	72	72
0654	1	2	2	2	1	2	2	1	2	1	2	2	2	2	2	4	1	2	30	68	1	2	0	0	85	85	85
0655	1	2	2	1	2	2	2	1	2	1	2	2	2	2	1	4	1	2	30	68	1	2	1	0	86	86	86
0656	1	2	2	2	1	2	1	2	2	1	2	2	2	2	1	4	2	1	30	68	1	2	1	1	39	39	24
0657	1	2	2	1	2	2	2	2	2	1	2	2	2	2	2	3	1	2	30	68	1	2	0	0	90	90	90
0658	1	2	2	1	2	2	2	2	2	1	2	2	2	2	2	3	1	2	30	68	1	2	0	0	87	87	87
0659	1	2	2	2	2	2	2	2	2	2	2	2	2	2	2	2	1	2	30	68	2	2	0	0	94	94	94
0660	1	2	2	2	1	2	2	2	2	2	2	2	2	2	2	4	1	2	30	68	1	2	0	0	90	90	90
0661	1	2	2	2	1	2	2	1	2	1	2	2	2	2	2	4	1	2	30	68	1	2	0	1	53	53	53
0662	1	2	2	1	2	2	1	1	2	1	2	2	2	2	2	4	2	1	30	68	1	1	0	0	72	7	72
0663	1	1	2	1	2	2	2	2	2	2	2	2	2	2	2	2	3	1	30	68	1	2	0	0	76	76	76
0664	1	2	2	1	2	2	2	2	2	1	2	2	2	2	2	3	1	2	30	68	1	2	0	0	89	89	89
0665	1	1	2	1	1	2	1	2	2	1	2	1	2	2	1	4	1	2	30	68	1	1	0	1	38	23	38
0666	1	2	2	2	2	2	2	2	2	1	2	2	2	2	2	3	0	2	30	68	1	2	0	0	81	81	81
0667	2	2	2	1	2	2	2	2	2	1	2	2	2	2	2	3	1	2	30	68	1	2	0	0	64	64	64
0668	1	1	2	2	2	2	2	2	2	2	2	2	2	2	2	1	2	1	30	68	1	2	0	0	84	84	84
0669	1	2	2	2	2	2	2	2	2	2	2	2	2	2	2	2	2	1	30	68	1	2	0	0	86	86	86
0670	1	2	2	1	2	2	2	2	2	1	2	2	2	2	2	3	1	2	30	68	1	2	0	0	95	95	95
0671	1	2	2	1	2	1	1	2	2	1	2	2	2	2	2	4	1	2	30	68	1	2	0	0	86	86	86
0672	1	2	2	2	2	2	2	2	2	2	2	2	2	2	2	1	0	2	30	68	2	2	0	0	91	91	91
0673	1	2	2	2	2	2	2	2	2	2	2	2	2	2	2	1	0	2	30	68	2	2	0	0	85	85	85
0674	1	2	2	1	2	2	2	2	2	1	2	2	2	2	2	3	2	1	30	68	1	2	0	0	87	87	87
0675	2	2	2	1	2	2	1	1	2	1	2	1	2	2	2	4	2	1	30	68	1	1	0	1	11	9	11
0676	1	2	2	1	2	2	2	1	2	1	2	2	2	2	2	3	2	1	30	68	1	2	1	0	87	87	10
0677	2	2	2	1	2	2	2	2	2	2	2	2	2	2	2	2	1	2	30	68	2	2	1	0	92	92	48
0678	1	2	2	2	2	2	2	2	2	2	2	2	2	2	2	1	1	2	30	68	2	2	0	0	68	68	68
0679	1	2	2	2	2	2	2	2	2	2	2	2	2	2	2	2	2	1	30	68	1	2	0	0	79	79	79
0680	1	2	2	2	2	2	2	2	2	2	2	2	2	2	2	1	1	2	30	68	2	2	0	0	44	44	44
0681	2	2	2	2	2	2	2	2	2	1	2	2	2	2	2	3	2	1	30	68	1	2	0	0	91	91	91
0682	1	1	2	2	1	2	2	2	2	1	2	2	2	2	2	4	1	2	30	68	1	2	0	0	88	88	88
0683	1	1	2	2	1	2	2	2	2	1	2	2	2	2	2	4	0	2	30	68	1	2	1	0	86	86	76
0684	1	1	2	2	2	2	2	2	2	1	2	2	2	2	2	3	1	2	30	68	1	2	0	0	84	84	84
0685	1	2	2	1	2	2	2	2	2	1	2	2	2	2	2	3	1	2	30	68	2	2	0	0	86	86	86
0686	1	1	2	1	1	2	2	1	2	1	2	1	2	2	2	4	1	2	30	68	1	1	0	1	54	54	54
0687	1	2	2	2	2	2	2	2	2	1	2	2	2	2	2	3	1	2	30	68	1	2	0	0	88	88	88
0688	1	1	2	1	2	2	1	2	2	1	2	2	2	2	2	3	3	1	30	68	1	2	0	0	87	87	87
0689	1	2	2	2	2	2	2	2	2	2	2	2	2	2	2	1	0	2	30	68	2	2	0	0	48	48	48
0690	1	2	2	2	2	2	2	2	2	1	2	2	2	2	2	3	0	2	30	68	1	2	0	0	94	94	94
0691	1	1	2	2	2	2	1	2	2	2	2	2	2	2	2	2	1	2	30	68	2	2	0	0	81	81	81
0692	1	1	2	2	2	2	2	2	2	2	2	2	2	2	2	1	1	2	30	68	1	2	0	0	83	83	83
0693	1	2	2	2	2	2	2	2	2	2	2	2	2	2	2	1	0	2	30	68	2	2	0	0	81	81	81
0694	2	2	2	1	1	2	1	2	2	1	2	2	2	2	2	4	0	2	30	68	1	2	0	0	88	88	88
0695	1	2	2	2	2	2	2	2	2	1	2	2	2	2	2	3	2	1	30	68	1	1	0	1	56	42	56
0696	2	2	2	2	2	2	2	2	2	2	2	2	2	2	2	1	0	2	30	68	2	2	0	0	88	88	88
0697	1	1	2	2	1	2	2	2	2	2	2	2	2	2	2	4	1	2	30	68	1	2	0	0	88	88	88
0698	1	2	2	2	2	2	2	2	2	2	2	2	2	2	2	2	3	1	30	68	2	2	0	0	75	75	75
0699	1	2	2	2	2	2	2	2	2	1	2	2	2	2	2	3	1	2	30	68	1	1	0	1	70	14	70
0700	1	2	2	2	2	2	2	2	2	2	2	2	2	2	2	1	0	2	30	68	2	2	0	0	5	5	5
0701	2	2	2	1	1	2	1	2	2	1	2	2	2	2	2	4	1	2	30	68	1	2	0	0	84	84	84
0702	2	2	2	2	2	2	1	2	2	1	2	2	2	2	2	3	1	2	30	68	1	2	0	0	80	80	80
0703	1	2	2	2	2	2	1	2	2	2	2	2	2	2	2	2	0	2	30	68	2	2	0	0	84	84	84
0704	1	2	2	2	2	2	2	2	2	2	2	2	2	2	2	2	2	1	30	68	1	2	0	0	74	74	74
0705	1	2	2	1	2	2	2	2	2	2	2	2	2	2	2	2	3	1	30	68	1	2	0	0	75	75	75
0706	2	2	2	2	2	2	2	2	2	1	2	2	2	2	2	3	1	2	30	68	1	2	0	0	82	82	82
0707	2	1	2	1	2	2	2	2	2	1	2	2	2	2	2	3	2	1	30	68	1	1	0	1	17	5	17
0708	1	2	2	2	2	2	2	2	2	2	2	2	2	2	2	1	0	2	30	68	2	2	0	0	83	83	83
0709	1	2	2	2	2	2	2	2	2	1	2	2	2	2	2	3	0	2	30	68	1	2	0	0	84	84	84
0710	1	2	2	2	2	2	2	2	2	2	2	2	2	2	2	1	0	2	30	68	1	2	0	0	84	84	84
0711	1	2	2	1	2	2	2	2	2	1	2	2	2	2	2	3	2	1	30	68	1	1	1	0	91	82	55
0712	1	1	2	2	2	2	2	2	2	1	2	2	2	2	2	3	2	1	30	68	1	2	0	0	87	87	87
0713	1	2	2	2	2	2	1	2	2	2	2	2	2	2	2	2	3	1	30	68	1	2	0	0	58	58	58
0714	1	2	2	2	2	2	2	2	2	1	2	2	2	2	2	3	0	2	30	68	1	2	0	0	83	83	83
0715	1	1	2	1	1	2	2	2	2	1	2	2	2	2	2	4	0	2	30	68	2	2	0	1	10	10	10
0716	1	2	2	1	1	2	2	2	1	1	2	2	2	2	2	4	1	2	30	68	1	2	0	0	81	81	81
0717	1	2	2	2	2	2	2	2	2	1	2	2	2	2	2	3	2	1	30	68	2	2	0	1	27	27	27
0718	1	2	2	2	2	2	2	2	2	2	2	2	2	2	2	2	1	2	30	68	2	2	0	1	29	29	29
0719	1	2	2	1	1	2	2	1	2	1	2	1	1	2	1	4	2	1	30	68	1	1	0	1	3	2	3
0720	1	2	2	1	2	2	2	2	2	1	2	2	2	2	2	3	2	1	30	68	1	1	0	1	28	13	28
0721	2	2	2	1	2	2	2	2	2	1	2	2	2	2	1	4	1	2	30	68	1	2	0	0	81	81	81
0722	1	1	2	1	2	2	1	1	1	1	2	1	2	2	1	4	1	2	30	68	1	1	0	1	53	39	53
0723	2	2	2	1	2	2	1	2	2	1	2	2	2	2	2	3	1	2	30	68	1	2	0	0	73	73	73
0724	2	2	2	2	2	2	2	2	2	1	2	2	2	2	2	3	1	2	30	68	1	2	0	0	80	80	80
0725	1	2	2	2	1	2	2	1	2	1	2	1	1	2	2	4	0	2	30	68	1	2	0	0	75	75	75
0726	1	2	2	1	2	2	2	2	2	1	2	1	2	2	2	4	3	1	30	68	1	2	0	0	77	77	77
0727	2	2	2	1	1	2	2	2	2	1	2	2	2	2	2	4	3	1	30	68	1	2	0	0	83	83	83
0728	2	2	2	1	2	2	2	2	2	2	2	2	2	2	2	2	0	2	30	68	2	2	0	0	68	68	68
0729	1	2	2	1	1	2	2	2	2	1	2	2	2	2	2	4	3	1	30	68	1	2	0	1	87	87	87
0730	1	1	2	1	2	2	2	2	2	1	2	2	2	2	2	3	2	1	30	68	1	2	1	1	62	62	37
0731	1	2	2	1	2	2	2	2	2	1	2	2	2	2	2	3	2	1	30	68	1	1	0	1	39	39	39
0732	2	1	2	1	2	2	1	1	2	1	2	1	2	2	2	4	0	2	30	68	1	2	0	0	81	81	81
0733	2	1	2	2	2	2	2	2	2	1	2	2	2	2	2	3	1	2	30	68	1	2	0	0	80	80	80
0734	2	1	2	1	2	2	2	2	2	1	2	2	2	2	2	3	1	2	30	68	1	2	0	0	81	81	81
0735	1	2	2	2	2	2	2	2	2	1	2	2	2	2	2	3	2	1	30	68	1	1	0	1	31	22	31
0736	1	2	1	2	2	2	2	2	2	1	2	2	2	2	2	3	0	2	30	68	1	2	0	0	84	84	84
0737	1	1	2	2	2	2	2	2	2	1	2	2	2	2	2	3	0	2	30	68	1	2	1	1	27	27	27
0738	1	2	2	1	1	2	2	2	2	2	2	2	2	2	2	4	1	2	30	68	1	2	0	0	76	76	76
0739	1	2	2	1	1	2	2	2	2	1	2	2	2	2	2	4	1	2	30	68	1	2	0	0	72	72	72
0740	1	1	2	2	2	2	2	2	2	1	2	2	2	2	2	3	0	2	30	68	1	2	0	0	50	50	50
0741	2	2	2	1	2	2	2	2	2	2	2	2	2	2	2	2	2	1	30	68	1	2	0	0	84	84	84
0742	1	1	2	1	1	2	2	2	2	1	2	1	2	2	1	4	1	2	30	68	1	2	0	0	79	79	79
0743	2	2	2	1	1	2	2	1	2	1	2	2	2	2	2	4	2	1	30	68	1	2	0	0	67	67	67
0744	1	1	2	2	1	2	1	1	2	1	2	1	2	2	1	4	0	2	30	68	1	2	0	0	77	77	77
0745	1	2	2	1	2	2	1	2	2	1	2	2	2	2	2	3	1	2	30	68	1	2	0	0	79	79	79
0746	1	2	2	1	1	2	2	2	1	1	2	2	2	2	2	4	0	2	30	68	1	2	0	0	77	77	77
0747	1	2	2	2	2	2	2	2	2	2	2	2	2	2	2	1	0	2	30	68	2	2	0	0	77	77	77
0748	1	1	2	1	2	2	2	2	2	2	2	2	2	2	2	2	2	1	30	68	1	2	0	0	81	81	81
0749	1	2	2	1	2	2	2	2	2	1	2	2	2	2	2	3	3	1	30	68	1	1	0	1	37	22	37
0750	1	2	2	2	2	2	2	2	2	2	2	2	2	2	2	2	1	2	30	68	1	2	0	0	71	71	71
0751	1	1	2	2	2	2	2	2	2	2	2	2	2	2	2	1	0	2	30	68	2	2	0	0	78	78	78
0752	1	1	2	1	2	2	2	2	1	1	2	1	2	2	2	4	1	2	30	68	1	2	0	0	74	74	74
0753	2	2	2	1	2	2	2	2	2	1	2	2	2	2	2	3	2	1	30	68	1	2	0	0	73	73	73
0754	1	2	2	2	2	2	2	2	2	2	2	2	2	2	2	1	1	2	30	68	2	2	0	0	86	86	86
0755	1	2	2	1	2	2	2	2	2	2	2	2	2	2	2	2	1	2	30	68	1	2	0	0	78	78	78
0756	1	1	2	1	2	2	2	2	2	1	2	2	2	2	2	3	1	2	30	68	1	1	0	1	37	13	37
0757	2	2	2	1	1	2	2	2	2	1	2	2	2	2	2	4	2	1	30	68	1	1	0	1	67	67	67
0758	1	2	2	2	2	2	2	2	2	2	2	2	2	2	2	2	3	1	30	68	1	2	0	0	77	77	77
0759	2	2	2	1	1	2	2	2	2	1	2	2	2	2	2	4	2	1	30	68	1	2	0	0	78	78	78
0760	1	2	2	2	2	2	1	1	2	1	2	2	2	2	2	3	1	2	30	68	1	2	0	0	86	86	86
0761	1	1	2	2	2	2	2	2	2	1	2	2	2	2	2	3	1	2	30	68	1	2	0	0	83	83	83
0762	1	1	2	1	2	2	2	2	2	1	2	1	2	2	1	4	1	2	30	68	1	2	0	0	77	77	77
0763	1	2	2	1	2	2	1	2	2	2	2	2	2	2	2	2	1	2	30	68	1	2	0	0	85	85	85
0764	1	2	2	1	2	2	2	2	1	1	2	2	2	2	2	3	2	1	30	68	1	2	0	0	70	70	70
0765	1	2	2	2	1	2	2	2	2	2	2	2	2	2	2	4	2	1	30	68	1	2	0	0	77	77	77
0766	1	2	2	1	2	2	2	2	2	1	2	2	2	2	2	3	2	1	30	68	1	1	0	0	46	46	46
0767	1	1	2	2	2	2	2	2	2	2	2	2	2	2	2	2	0	2	30	68	2	2	0	0	71	71	71
0768	2	2	2	1	1	2	2	2	2	1	2	2	2	2	2	4	2	1	30	68	1	2	0	0	106	106	106
0769	1	2	2	1	1	1	2	1	2	1	2	1	1	2	2	4	1	2	30	68	1	1	0	1	21	11	21
0770	1	1	1	1	1	2	2	2	1	1	2	2	2	2	2	4	1	2	30	68	1	2	0	0	113	113	113
0771	1	2	2	1	1	2	2	1	2	1	2	1	1	2	2	4	2	1	30	68	1	2	0	0	111	111	111
0772	1	2	2	1	2	2	1	1	2	1	2	1	2	2	2	4	1	2	30	68	1	2	0	0	109	109	109
0773	1	2	2	2	2	2	1	2	2	1	2	2	2	2	2	3	2	1	30	68	1	2	0	0	111	111	111
0774	1	2	2	1	2	2	1	2	2	2	2	2	2	2	2	2	0	2	30	68	2	2	0	0	111	111	111
0775	1	2	2	1	2	2	2	2	2	1	2	2	2	2	2	3	1	2	30	68	1	2	0	0	113	113	113
0776	1	2	2	2	2	2	1	2	2	2	2	2	2	2	2	2	1	2	30	68	2	2	0	0	108	108	108
0777	1	1	2	2	1	2	2	2	2	1	2	2	2	2	2	4	2	1	30	68	1	2	1	1	21	21	14
0778	1	2	2	1	1	2	2	2	2	1	2	2	2	2	2	4	2	1	30	68	1	2	1	1	21	21	15
0779	2	2	2	2	2	2	1	1	2	1	2	2	2	2	2	3	2	1	30	68	1	2	0	0	111	111	111
0780	1	1	2	2	2	2	2	2	2	1	2	1	2	2	2	4	1	2	30	68	2	1	0	1	49	49	49
0781	1	1	2	2	1	2	2	2	2	1	2	2	2	2	2	4	1	2	30	68	1	2	0	0	104	104	104
0782	1	1	2	2	2	2	2	2	2	2	2	2	2	2	2	1	0	2	30	68	2	2	0	0	113	113	113
0783	1	2	2	1	1	2	2	2	2	1	2	1	2	2	2	4	1	2	30	68	1	2	0	0	100	100	100
0784	1	1	2	1	1	2	2	2	2	1	2	2	2	2	2	4	1	2	30	68	1	2	1	0	108	108	39
0785	1	1	2	2	1	1	2	1	2	1	2	1	2	2	2	4	2	1	30	68	1	1	0	1	56	56	56
0786	2	2	2	2	1	2	2	2	2	1	2	1	2	2	1	4	2	1	30	68	1	1	0	1	79	43	79
0787	1	2	2	1	2	2	1	2	1	1	2	2	2	2	2	3	1	2	30	68	1	2	0	0	107	107	107
0788	1	1	2	1	1	1	2	2	2	1	2	2	2	2	2	4	1	2	30	68	1	2	0	1	110	110	110
0789	1	2	2	1	2	2	1	2	2	1	2	2	2	2	2	3	2	1	30	68	1	2	0	0	112	112	112
0790	1	1	2	2	2	2	2	2	2	1	2	2	2	2	2	3	0	2	30	68	2	2	0	0	112	112	112
0791	2	2	2	1	2	2	1	2	2	1	2	2	2	2	2	3	1	2	30	68	1	2	0	0	100	100	100
0792	1	2	2	2	2	2	1	2	2	2	2	2	2	2	2	2	1	2	30	68	2	2	0	0	64	64	64
0793	1	2	2	1	2	2	2	2	1	1	2	2	2	2	2	3	3	1	30	68	1	2	0	0	93	93	93
0794	1	2	2	2	1	2	1	1	2	1	2	1	1	2	1	4	0	2	30	68	1	2	0	0	93	93	93
0795	2	2	2	2	2	2	2	2	2	2	2	2	2	2	2	2	1	2	30	68	2	2	0	0	98	98	98
0796	2	2	2	2	2	2	2	2	2	1	2	2	2	2	2	3	1	2	30	68	1	2	0	0	80	80	80
0797	1	1	2	2	2	2	2	2	2	2	2	2	2	2	2	1	0	2	30	68	2	2	0	0	101	101	101
0799	1	2	2	2	2	2	2	2	2	2	2	2	2	2	2	1	0	2	30	68	2	2	0	0	93	93	93
0800	2	2	2	1	2	2	2	2	2	2	2	2	2	2	2	2	0	2	30	68	2	2	0	0	70	70	70
0801	1	1	2	2	2	2	2	1	2	1	2	1	2	2	2	4	0	2	30	68	1	2	1	1	39	39	18
0802	1	1	2	2	2	2	2	1	2	1	2	2	2	2	2	4	1	2	30	68	1	2	0	0	82	82	82
0803	1	2	2	2	1	2	1	1	2	1	2	2	2	2	2	4	1	2	30	68	1	2	0	0	79	79	79
0804	1	2	2	1	2	2	2	1	2	1	2	2	1	2	2	4	1	2	30	68	1	1	0	0	84	46	84
0805	1	2	2	2	2	2	2	2	2	2	2	2	2	2	2	2	2	1	30	68	1	2	0	0	94	94	94
0806	1	2	2	2	2	2	2	2	2	2	2	2	2	2	2	2	0	2	30	68	2	2	0	0	97	97	97
0807	1	2	2	1	1	1	2	1	2	1	2	2	2	2	2	4	2	1	30	68	1	1	0	1	27	15	27
0808	1	2	2	2	1	2	2	2	2	1	2	2	2	2	2	4	0	2	30	68	1	2	0	0	87	87	87
0809	1	2	2	1	2	2	2	2	2	1	2	2	2	2	2	3	1	2	30	68	1	1	0	1	29	6	29
0810	1	2	2	1	2	2	1	2	2	1	2	2	2	2	2	3	1	2	30	68	1	2	1	0	92	92	75
0811	1	2	2	1	1	2	2	2	2	1	2	2	2	2	2	4	1	2	30	68	1	2	0	0	94	94	94
0812	1	2	2	1	2	2	2	2	2	1	2	2	2	2	2	3	2	1	30	68	1	2	0	0	89	89	89
0813	1	2	2	1	2	2	1	2	2	1	2	2	2	2	2	3	1	2	30	68	1	2	0	0	86	86	86
0814	1	2	2	2	2	2	2	2	2	2	2	2	2	2	2	2	2	1	30	68	1	1	0	1	8	8	8
0815	1	1	2	2	2	2	2	2	2	1	2	2	2	2	2	3	0	2	30	68	1	2	0	0	73	73	73
0816	1	2	2	1	2	2	2	2	2	1	2	2	2	2	2	3	2	1	30	68	1	2	0	0	81	81	81
0817	2	2	2	1	2	2	1	2	2	1	2	2	2	2	2	3	2	1	30	68	1	2	0	0	78	78	78
0818	1	2	2	1	1	2	2	2	2	1	2	1	2	2	2	4	3	1	30	68	1	2	0	0	95	95	95
0819	1	1	2	1	1	2	2	2	2	1	2	1	2	2	2	4	1	2	30	68	1	1	0	1	65	16	65
0821	1	1	2	2	2	2	2	2	2	2	2	2	2	2	2	2	0	2	30	68	2	2	0	0	93	93	93
0822	2	2	2	2	1	2	2	1	2	1	2	2	2	2	2	4	1	2	30	68	1	2	0	0	8	8	8
0823	1	1	2	2	2	2	2	2	2	2	2	2	2	2	2	1	0	2	30	68	2	2	0	0	85	85	85
0824	1	1	2	1	2	2	1	2	2	1	2	2	2	2	2	3	2	1	30	68	1	1	0	1	29	9	29
0825	2	2	2	2	2	2	1	2	1	1	2	2	2	2	2	3	1	2	30	68	1	2	0	0	92	92	92
0826	1	2	2	2	2	2	2	2	2	1	2	2	2	2	2	3	2	1	30	68	1	1	0	1	68	46	68
0827	1	1	2	2	2	2	2	2	2	1	2	1	2	2	1	4	1	2	30	68	1	1	0	1	59	36	59
0828	1	2	2	1	2	2	2	1	2	1	2	1	2	2	1	4	1	2	30	68	1	1	0	1	45	45	45
0829	1	1	1	1	1	2	1	2	1	1	2	2	2	2	2	4	1	2	30	68	1	1	0	1	21	21	21
0830	1	2	2	2	2	2	2	1	2	1	2	2	2	2	2	4	2	1	30	68	1	2	0	0	85	85	85
0831	1	2	2	1	2	2	1	1	1	1	2	2	2	2	2	3	1	2	30	68	1	2	0	0	84	84	84
0832	1	2	2	2	2	2	2	2	2	2	2	2	2	2	2	2	2	1	30	68	1	2	0	0	87	87	87
0833	1	2	2	1	2	2	2	2	2	2	2	2	2	2	2	2	2	1	30	68	1	2	0	0	82	82	82
0834	1	2	2	1	2	2	2	2	1	1	2	2	2	2	2	3	2	1	30	68	1	2	0	0	90	90	90
0835	2	2	2	1	2	2	2	2	2	1	2	2	2	2	2	3	1	2	30	68	1	1	0	1	51	39	51
0836	1	1	2	1	2	2	2	2	2	2	2	2	2	2	2	2	0	2	30	68	2	2	0	0	81	81	81
0837	1	2	2	2	2	2	2	2	2	2	2	2	2	2	2	2	3	1	30	68	1	2	0	0	85	85	85
0838	1	1	2	2	2	2	2	2	2	1	2	2	2	2	2	3	1	2	30	68	1	2	0	1	20	20	20
0839	1	2	2	2	2	2	2	2	2	1	2	2	2	2	2	3	0	2	30	68	2	2	0	0	77	77	77
0840	1	2	2	2	2	2	2	2	2	2	2	2	2	2	2	2	2	1	30	68	1	2	0	0	87	87	87
0841	1	2	2	1	2	2	2	2	2	1	2	1	2	2	2	4	2	1	30	68	1	1	0	0	80	20	80
0842	1	2	2	1	1	2	2	2	2	1	2	2	2	2	2	4	2	1	30	68	1	2	0	0	84	84	84
0843	1	2	2	1	2	2	2	2	2	2	2	2	2	2	2	2	1	2	30	68	1	2	0	0	72	72	72
0844	1	2	2	1	2	2	2	2	2	1	2	2	2	2	2	3	1	2	30	68	1	2	0	0	75	75	75
0845	2	2	2	2	1	2	2	2	2	1	2	1	2	2	2	4	1	2	30	68	1	2	0	0	88	88	88
0846	1	2	2	2	2	2	2	2	2	1	2	2	2	2	2	3	2	1	30	68	1	2	0	0	81	81	81
0847	1	1	2	1	2	2	2	2	2	2	2	2	2	2	2	2	0	2	30	68	2	2	1	1	67	67	59
0848	2	2	2	2	2	2	1	2	2	1	2	1	2	2	1	4	1	2	30	68	1	2	0	0	87	87	87
0849	1	1	2	1	1	2	2	2	2	1	2	1	2	2	1	4	1	2	30	68	1	2	0	1	61	61	61
0850	1	2	2	1	2	2	2	2	2	2	2	2	2	2	2	2	1	2	30	68	2	2	0	0	87	87	87
0851	1	2	2	2	2	2	2	2	2	2	2	2	2	2	2	2	1	2	30	68	2	2	0	0	58	58	58
0852	1	1	2	1	1	2	2	2	2	1	2	2	2	2	2	4	0	2	30	68	1	2	0	0	80	80	80
0853	2	2	2	1	2	2	1	2	2	2	2	2	2	2	2	2	2	1	30	68	1	2	0	0	80	80	80
0854	1	2	2	2	2	2	2	2	2	2	2	2	2	2	2	2	3	1	30	68	1	2	0	0	85	85	85
0855	1	2	2	2	2	2	2	1	2	1	2	2	2	2	2	3	1	2	30	68	1	2	0	0	78	78	78
0856	1	2	2	2	2	2	2	2	2	2	2	2	2	2	2	1	0	2	30	68	2	2	0	0	73	73	73
0857	1	2	2	2	2	2	2	2	2	2	2	2	2	2	2	2	0	2	30	68	2	2	0	0	76	76	76
0858	1	1	2	2	2	2	2	2	2	2	2	2	2	2	2	2	1	2	30	68	2	2	0	0	85	85	85
0859	1	2	2	2	2	2	2	2	2	1	2	2	2	2	2	3	2	1	30	68	1	2	0	0	84	84	84
0860	1	2	2	2	2	2	2	2	2	1	2	2	2	2	2	3	1	2	30	68	2	1	0	0	77	6	77
0861	2	2	2	1	2	2	2	2	2	1	2	2	2	2	2	3	1	2	30	68	1	1	0	0	76	46	76
0862	1	1	2	2	2	2	2	2	2	2	2	2	2	2	2	1	0	2	30	68	2	2	0	0	78	78	78
0863	1	2	2	1	2	2	2	2	2	1	2	2	2	2	2	3	1	2	30	68	1	2	0	0	78	78	78
0864	2	2	2	2	2	2	2	2	2	1	2	2	2	2	2	3	0	2	30	68	2	2	0	0	77	77	77
0865	1	2	2	2	2	2	1	2	2	1	2	2	2	2	2	3	1	2	30	68	1	2	0	0	79	79	79
0866	1	2	2	2	2	2	2	2	2	2	2	2	2	2	2	2	1	2	30	68	1	2	0	0	86	86	86
0867	2	1	2	2	2	2	2	2	2	2	2	2	2	2	2	1	0	2	30	68	2	2	0	0	65	65	65
0868	2	2	2	2	2	2	1	2	2	1	2	2	2	2	2	3	0	2	30	68	1	2	0	0	78	78	78
0869	1	2	2	1	1	2	2	1	2	1	2	1	2	2	1	4	1	2	30	68	1	1	0	0	51	44	51
0870	1	1	2	1	2	2	2	2	2	2	2	2	2	2	2	2	3	1	30	68	1	2	0	0	69	69	69
0871	1	2	2	1	2	2	2	2	2	1	2	2	2	2	2	3	1	2	30	68	2	1	0	0	76	30	76
0872	2	2	2	2	2	2	2	2	2	1	2	2	2	2	2	3	2	1	30	68	1	2	0	0	78	78	78
0873	1	1	2	2	2	2	2	2	2	2	2	2	2	2	2	1	0	2	30	68	2	2	0	0	81	81	81
0874	1	1	2	1	1	2	2	2	2	1	2	2	2	2	2	4	2	1	30	68	1	1	0	1	30	15	30
0875	1	2	2	2	2	2	1	2	2	2	2	2	2	2	2	2	0	2	30	68	2	2	0	0	105	105	105
0876	2	1	2	2	2	2	2	2	2	2	2	2	2	2	2	2	2	1	30	68	1	2	0	0	105	105	105
0877	2	2	2	2	2	2	2	2	2	2	2	2	2	2	2	2	0	2	30	68	2	2	0	0	103	103	103
0878	1	1	2	1	2	2	2	2	2	2	2	2	2	2	2	2	2	1	30	68	1	2	0	0	119	119	119
0879	1	2	1	1	2	2	2	2	2	1	2	2	2	2	2	3	3	1	30	68	1	2	0	0	104	104	104
0880	1	2	2	2	2	2	2	2	2	1	2	2	2	2	2	3	3	1	30	68	1	2	0	0	110	110	110
0881	1	2	2	1	2	2	2	2	2	2	2	2	2	2	2	2	0	2	30	68	1	2	0	0	109	109	109
0882	1	2	2	1	2	2	2	2	2	2	2	2	2	2	2	2	1	2	30	68	2	2	0	0	111	111	111
0883	2	2	2	1	2	2	1	2	2	1	2	2	2	2	2	3	2	1	30	68	1	2	0	0	83	83	83
0884	1	2	2	1	2	2	2	2	2	2	2	2	2	2	2	2	1	2	30	68	2	2	0	0	106	106	106
0885	1	2	2	1	2	2	2	2	2	1	2	2	2	2	2	3	1	2	30	68	1	2	0	0	99	99	99
0886	2	2	2	1	1	2	2	2	2	1	2	2	2	2	2	4	1	2	30	68	1	2	0	0	104	104	104
0887	2	2	2	2	2	2	2	2	2	1	2	2	2	2	2	3	2	1	30	68	1	2	0	0	50	50	50
0888	1	2	2	1	2	2	1	2	2	1	2	1	2	2	2	4	1	2	30	68	1	1	0	1	37	16	37
0889	2	2	2	1	1	2	2	2	2	1	2	2	2	2	2	4	1	2	30	68	1	2	0	0	101	101	101
0890	2	2	2	2	2	2	2	2	2	2	2	2	2	2	2	2	2	1	30	68	1	2	1	0	84	84	27
0891	2	1	1	2	2	2	2	1	2	1	2	2	2	2	2	4	0	2	30	68	1	2	0	0	98	98	98
0892	1	1	2	2	2	2	2	2	2	2	2	2	2	2	2	2	0	2	30	68	1	2	0	0	92	92	92
0893	1	2	2	2	2	2	1	1	2	1	2	2	2	2	2	3	1	2	30	68	1	1	0	1	44	44	44
0894	2	1	2	1	1	2	1	2	2	1	2	2	2	2	2	4	1	2	30	68	1	1	0	1	10	14	10
0895	2	2	2	1	1	2	2	2	2	1	2	2	2	2	1	4	2	1	30	68	1	1	1	1	65	65	65
0896	1	2	2	1	2	2	2	2	2	1	2	2	2	2	2	3	0	2	30	68	2	2	0	0	100	100	100
0897	2	2	2	2	1	2	2	2	1	1	2	2	2	2	2	4	2	1	30	68	1	2	0	0	75	75	75
0898	1	2	1	1	2	2	2	2	2	1	2	1	2	2	2	4	1	2	30	68	1	2	0	0	95	95	95
0899	1	2	2	2	2	2	2	2	2	2	2	2	2	2	2	1	0	2	30	68	2	2	0	0	95	95	95
0900	1	2	2	1	2	2	2	1	2	1	2	2	2	2	2	3	0	2	30	68	1	2	0	0	95	95	95
0901	1	2	2	2	2	2	2	2	2	2	2	2	2	2	2	2	0	2	30	68	2	2	0	0	81	81	81
0902	1	1	2	1	1	2	2	2	2	1	2	1	2	2	1	4	1	2	30	68	1	2	1	1	61	61	61
0903	1	2	2	1	1	2	1	2	2	1	2	2	2	2	2	4	1	2	30	68	1	2	0	0	79	79	79
0904	1	2	2	2	2	2	2	2	2	2	2	2	2	2	2	2	0	2	30	68	2	2	0	0	91	91	91
0905	1	2	2	2	2	2	2	2	2	1	2	1	2	1	1	4	0	2	30	68	1	2	0	0	88	88	88
0906	1	1	2	2	2	2	2	2	2	1	2	2	2	2	2	3	0	2	30	68	1	2	0	0	83	83	83
0907	2	2	2	2	2	2	2	2	2	2	2	2	2	2	2	2	1	2	30	68	1	2	0	0	63	63	63
0908	2	2	2	1	1	2	2	2	2	1	2	2	2	2	2	4	1	2	30	68	1	2	0	0	85	85	85
0909	1	1	2	1	2	2	2	2	2	2	2	2	2	2	2	2	2	1	30	68	1	2	0	0	69	69	69
0910	1	1	2	1	2	2	1	2	2	1	2	2	2	2	2	3	2	1	30	68	1	2	0	0	83	83	83
0911	1	2	2	2	2	2	2	2	2	2	2	2	2	2	2	1	0	2	30	68	2	2	0	0	84	84	84
0912	2	2	2	2	2	2	2	2	2	2	2	2	2	2	2	1	2	1	30	68	2	2	0	0	89	89	89
0913	1	2	2	2	2	2	2	2	2	2	2	2	2	2	2	2	1	2	30	68	1	2	0	0	84	84	84
0914	1	2	2	2	2	2	2	2	2	2	2	2	2	2	2	1	2	1	30	68	1	2	0	0	87	87	87
0915	1	2	2	2	2	2	2	2	2	2	2	2	2	2	2	1	0	2	30	68	2	2	0	0	73	73	73
0916	2	2	2	1	2	2	2	2	2	2	2	2	2	2	2	2	2	1	30	68	1	2	0	0	72	72	72
0917	2	2	2	2	2	2	1	2	2	1	2	2	2	2	2	3	2	1	30	68	1	1	0	1	27	12	27
0918	1	2	2	2	2	2	2	2	2	2	2	2	2	2	2	2	0	2	30	68	2	2	0	0	83	83	83
0919	1	2	2	2	1	2	2	2	2	2	2	2	2	2	2	4	1	2	30	68	1	2	0	0	84	84	84
0920	1	1	2	1	1	2	2	2	1	1	2	2	2	2	2	4	0	2	30	68	1	2	0	0	78	78	78
0921	1	1	2	2	2	2	2	2	2	2	2	2	2	2	2	1	0	2	30	68	2	2	0	0	77	77	77
0922	1	2	2	2	2	2	2	2	2	1	2	2	2	2	2	3	2	1	30	68	1	2	0	0	84	84	84
0923	2	2	2	2	2	2	2	2	2	1	2	2	2	2	2	3	2	1	30	68	1	2	0	0	74	74	74
0925	2	2	2	2	2	2	2	2	2	2	2	2	2	2	2	1	1	2	30	68	1	2	0	0	83	83	83
0926	1	2	2	2	2	2	2	2	2	2	2	2	2	2	2	2	0	2	30	68	2	2	0	0	105	105	105
0927	2	1	2	2	1	2	1	2	2	2	2	2	2	2	2	4	0	2	30	68	2	2	0	0	86	86	86
0928	1	2	2	2	2	2	2	2	2	2	2	2	2	2	2	2	2	1	30	68	1	2	0	0	90	90	90
0929	2	2	2	1	2	2	1	2	1	1	2	1	2	1	1	4	1	2	30	68	1	2	1	0	89	89	81
0930	1	2	2	2	1	2	2	2	1	1	2	1	2	2	2	4	1	2	30	68	1	2	0	0	92	92	92
0931	2	2	2	2	2	2	2	2	2	2	2	2	2	2	2	1	0	2	30	68	2	2	0	0	80	80	80
0932	1	2	2	2	2	2	2	2	2	1	2	2	2	2	2	3	1	2	30	68	2	2	0	0	75	75	75
0933	1	2	2	1	2	2	2	2	2	1	2	2	2	2	2	3	1	2	30	68	1	2	0	0	75	75	75
0934	1	2	2	2	2	2	2	2	2	1	2	2	2	2	2	3	1	2	30	68	1	2	0	0	86	86	86
0935	2	2	2	2	2	2	2	2	2	2	2	2	2	2	2	2	1	2	30	68	2	2	1	1	62	62	52
0936	2	1	2	1	1	2	1	2	2	1	2	2	2	2	2	4	1	2	30	68	1	2	0	0	30	30	30
0937	1	1	2	1	2	2	2	2	2	1	2	2	2	2	2	3	1	2	30	68	2	2	0	0	81	81	81
0939	1	1	2	1	1	2	2	2	2	2	2	2	2	2	2	4	2	1	30	68	1	1	0	1	16	16	16
0940	1	1	2	1	2	2	2	2	2	1	2	2	2	2	2	3	0	2	30	68	1	2	0	0	73	73	73
0941	1	1	2	1	2	2	2	1	2	1	2	2	2	2	2	4	1	2	30	68	1	1	0	0	73	20	73
0942	1	2	2	1	2	2	2	2	2	1	2	2	2	2	2	3	0	2	30	68	1	2	0	0	72	72	72
0943	2	1	2	1	1	2	2	2	2	1	2	2	2	2	2	4	1	2	30	68	1	2	0	0	38	38	38
0944	1	1	2	1	1	2	2	2	2	1	2	1	2	2	1	4	2	1	30	68	1	1	0	1	9	9	9
0945	2	2	2	1	2	2	2	2	2	1	2	2	2	2	2	3	2	1	30	68	1	2	0	0	74	74	74
0946	2	1	2	2	2	2	2	2	2	2	2	2	2	2	2	1	0	2	30	68	2	2	0	0	79	79	79
0947	1	2	2	2	1	2	2	2	2	1	2	2	2	2	2	4	2	1	30	68	1	2	0	0	79	79	79
0948	1	2	2	2	2	2	2	2	2	1	2	2	2	2	2	3	1	2	30	68	1	1	0	0	43	20	43
0949	1	2	2	2	2	2	2	2	2	1	2	2	2	2	2	3	2	1	30	68	1	2	0	0	54	54	54
0950	2	2	2	2	2	2	2	2	2	2	2	2	2	2	2	2	0	2	30	68	2	2	0	0	64	64	64
0951	1	2	2	1	1	2	2	2	1	1	2	1	2	2	1	4	1	2	30	68	1	2	0	0	62	62	62
0952	2	2	2	1	2	2	2	2	2	1	2	2	2	2	2	3	3	1	30	68	1	2	0	0	81	81	81
0953	1	2	2	1	1	2	2	2	2	1	2	2	2	2	2	4	1	2	30	68	1	1	0	1	77	27	77
0954	1	1	2	2	2	2	1	2	1	1	2	2	2	2	2	3	1	2	30	68	2	1	0	1	76	65	76
0955	1	2	2	1	1	2	2	1	1	1	2	2	2	2	2	4	1	2	30	68	1	2	0	0	92	92	92
0956	1	2	2	1	2	2	2	2	2	2	2	2	2	2	2	2	1	2	30	68	1	2	0	0	94	94	94
0957	2	2	2	1	2	2	2	2	2	1	2	2	2	2	2	3	1	2	30	68	1	2	0	0	92	92	92
0958	1	1	2	1	1	2	2	2	2	1	2	2	2	2	2	4	1	2	30	68	1	2	0	0	108	108	108
0960	2	1	2	1	2	2	2	1	2	1	2	1	2	1	2	4	0	2	30	68	1	2	0	0	92	92	92
0961	1	2	2	2	2	2	1	2	2	1	2	2	2	2	2	3	1	2	30	68	1	2	0	0	94	94	94
0962	1	2	2	2	2	2	2	2	1	1	2	2	2	2	2	3	2	1	30	68	2	2	0	0	69	69	69
0964	1	2	2	2	2	2	1	2	2	1	2	2	2	2	2	3	1	2	30	68	1	2	0	0	99	99	99
0965	1	2	2	1	2	2	2	2	2	1	2	2	2	2	2	3	2	1	30	68	1	2	0	0	104	104	104
0966	1	2	2	1	1	1	2	1	2	1	2	1	2	1	2	4	1	2	30	68	1	1	0	1	50	27	50
0967	1	2	2	1	2	2	2	2	2	1	2	1	2	2	2	4	1	2	30	68	1	1	0	1	69	60	69
0968	2	1	2	1	1	2	2	2	2	1	2	2	2	2	2	4	2	1	30	68	1	2	0	0	101	101	101
0969	1	2	2	1	2	2	2	2	2	2	2	2	2	2	2	2	2	1	30	68	1	2	0	0	94	94	94
0970	2	2	2	2	2	2	2	2	2	1	2	2	2	2	2	3	0	2	30	68	1	2	0	0	99	99	99
0971	1	2	2	1	2	1	2	2	2	1	2	2	2	2	2	4	0	2	30	68	1	2	0	0	106	106	106
0972	2	1	2	1	2	2	2	2	2	2	2	2	2	2	2	2	1	2	30	68	2	2	0	0	109	109	109
0973	1	2	2	1	2	2	2	2	2	2	2	2	2	2	2	2	1	2	30	68	1	2	0	0	71	71	71
0974	2	2	2	1	2	2	2	2	2	1	2	2	2	2	2	3	1	2	30	68	1	2	0	0	107	107	107
0975	1	2	2	1	2	2	2	2	1	1	2	2	2	2	2	3	2	1	30	68	2	2	0	0	100	100	100
0976	2	2	2	1	2	2	1	2	1	1	2	2	2	2	2	3	1	2	30	68	1	2	0	0	97	97	97
0977	2	2	2	2	2	2	1	1	2	1	2	2	2	2	2	3	1	2	30	68	1	2	1	1	79	79	79
0978	2	1	2	2	2	2	2	2	2	1	2	2	2	2	2	4	1	2	30	68	1	1	0	0	21	21	21
0979	1	1	2	2	2	2	2	2	2	1	2	2	2	2	2	3	0	2	30	68	2	2	0	0	107	107	107
0980	1	2	2	1	2	2	2	1	2	1	2	2	2	2	2	3	1	2	30	68	1	2	0	0	95	95	95
0981	1	2	2	2	2	2	2	2	2	2	2	2	2	2	2	1	2	1	30	68	1	2	0	0	110	110	110
0982	1	2	2	1	1	1	2	1	2	1	2	1	1	2	2	4	0	2	30	68	1	2	1	1	22	22	22
0983	1	2	2	1	2	2	2	2	2	1	2	2	2	2	2	3	2	1	30	68	1	2	0	0	108	108	108
0984	2	1	2	1	2	2	1	2	2	2	2	2	2	2	2	2	1	2	30	68	1	2	0	0	103	103	103
0985	1	2	2	1	2	2	2	2	2	1	2	2	2	2	2	3	2	1	30	68	1	2	0	0	99	99	99
0986	1	1	2	1	2	2	2	2	2	1	2	2	2	2	2	3	2	1	30	68	1	2	0	0	60	60	60
0987	1	2	2	2	2	2	2	2	2	1	2	2	2	2	2	3	0	2	30	68	1	2	0	0	99	99	99
0989	2	2	2	1	2	2	2	2	2	2	2	2	2	2	2	2	3	1	30	68	1	2	0	0	99	99	99
0990	2	2	2	1	2	2	2	2	2	1	2	2	2	2	2	3	2	1	30	68	1	1	0	1	17	9	17
0992	1	2	2	1	2	2	2	2	1	1	2	2	2	2	2	3	3	1	30	68	1	2	0	0	104	104	104
0993	1	2	2	2	2	2	2	2	2	1	2	2	2	2	2	3	2	1	30	68	2	2	0	0	109	109	109
0994	1	2	2	2	2	2	2	2	2	1	2	2	2	2	2	3	0	2	30	68	1	2	0	0	111	111	111
0995	1	1	2	2	2	2	2	2	2	1	2	2	2	2	2	3	0	2	30	68	1	2	0	0	101	101	101
0996	1	1	2	2	2	2	2	2	2	2	2	2	2	2	2	2	0	2	30	68	1	2	0	0	103	103	103
0998	1	2	2	1	2	2	2	2	2	1	2	1	2	2	2	4	2	1	30	68	1	2	0	0	104	104	104
0999	2	2	2	1	2	2	2	2	2	1	2	2	2	2	2	3	1	2	30	68	1	2	0	0	108	108	108
1000	1	1	2	2	2	2	2	2	2	1	2	1	2	2	2	4	1	2	30	68	2	1	0	1	49	30	49
1001	2	1	2	2	2	2	1	1	2	1	2	2	2	2	2	3	0	2	30	68	2	2	1	1	49	49	44
1003	1	1	2	1	1	2	2	2	1	1	2	2	2	2	2	4	1	2	30	68	1	2	0	1	14	14	14
1004	1	1	2	1	2	2	2	2	2	1	2	2	2	2	2	3	1	2	30	68	2	2	1	1	68	68	46
1005	1	2	2	2	2	2	2	2	2	1	2	2	2	2	2	3	2	1	30	68	2	1	1	1	36	11	10
1006	1	2	2	2	2	2	2	2	1	1	2	2	2	2	2	3	2	1	30	68	1	1	0	1	45	18	45
1007	1	1	2	1	2	2	2	2	2	2	2	2	2	2	2	2	2	1	30	68	1	2	1	1	65	65	65
1008	2	2	2	2	2	2	2	1	1	1	2	1	2	2	2	4	2	1	30	68	1	2	0	0	106	106	106
1009	2	2	2	2	2	2	2	2	2	1	2	2	2	2	2	3	2	1	30	68	2	2	0	0	116	116	116
1010	1	1	2	1	1	2	2	1	2	1	2	2	2	2	2	4	2	1	30	68	2	2	0	0	116	116	116
1011	1	2	2	1	1	2	2	1	1	1	2	1	2	2	2	4	1	2	30	68	1	2	0	0	111	111	111
1012	1	2	2	1	2	2	2	2	1	2	2	2	2	2	2	2	1	2	30	68	1	2	0	0	111	111	111
1013	1	2	2	1	1	2	1	2	1	1	2	2	2	2	2	4	1	2	30	68	1	2	0	0	112	112	112
1014	1	2	2	2	2	2	2	2	2	1	2	2	2	2	2	3	0	2	30	68	2	2	0	0	121	121	121
1015	1	2	2	2	2	2	2	2	2	2	2	2	2	2	2	1	0	2	30	68	2	2	0	0	121	121	121
1016	1	2	2	2	2	2	2	2	2	2	2	2	2	2	2	1	0	2	30	68	2	2	0	0	118	118	118
1017	2	2	2	1	2	2	2	1	1	1	2	2	2	2	2	3	2	1	30	68	2	2	0	0	120	120	120
1018	1	2	2	2	2	2	2	2	2	1	2	2	2	2	2	3	0	2	30	68	2	2	0	0	121	121	121
1020	1	2	2	1	2	2	1	2	2	1	2	2	2	2	2	3	1	2	30	68	2	2	0	0	122	122	122
1021	1	2	2	1	2	2	2	2	1	1	2	2	2	1	2	4	1	2	30	68	1	2	0	0	110	110	110
1022	2	2	2	1	1	2	2	2	2	1	2	1	2	2	2	4	1	2	30	68	1	2	1	0	123	123	56
1023	1	2	2	1	2	2	1	1	2	1	2	2	2	2	2	3	1	2	30	68	1	2	0	0	117	117	117
1024	1	2	2	1	2	2	1	2	1	1	2	2	2	2	2	3	3	1	30	68	2	1	0	1	13	11	13
1025	1	1	2	1	2	2	2	1	2	1	2	2	2	2	1	4	0	2	30	68	1	2	0	0	113	113	113
1026	1	2	2	2	2	2	2	1	2	1	2	2	2	2	1	4	0	2	30	68	1	2	0	0	123	123	123
1027	2	1	2	2	2	1	2	2	2	1	2	2	2	2	2	1	0	2	30	68	2	2	0	0	117	117	117
1028	1	2	2	1	1	1	2	2	1	1	2	2	2	2	2	4	0	2	30	68	1	2	0	0	105	105	105
1029	2	2	2	1	2	2	2	2	2	1	2	2	2	2	2	4	3	1	30	68	1	2	0	0	114	114	114
1030	2	2	2	1	2	2	2	2	2	2	2	2	2	2	2	2	2	1	30	68	1	2	0	0	126	126	126
1031	1	1	2	2	2	2	1	2	2	2	2	2	2	2	2	2	1	2	30	68	1	2	0	1	102	102	102
1032	1	2	2	1	2	2	1	2	2	1	2	2	2	2	2	3	0	2	30	68	1	2	0	0	126	126	126
1033	1	2	2	1	2	2	1	1	2	1	2	2	2	2	2	3	2	1	30	68	1	2	0	0	111	111	111
1034	1	2	2	1	2	2	2	2	2	1	2	2	2	2	2	3	3	1	30	68	1	1	0	1	32	27	32
1036	1	1	2	1	2	2	2	1	1	1	2	2	2	2	2	3	1	2	30	68	2	1	0	1	61	61	61
1037	2	2	2	1	2	2	1	2	2	1	2	2	2	2	2	3	1	2	30	68	1	2	0	0	118	118	118
1038	1	1	2	2	2	2	2	2	2	2	2	2	2	2	2	1	1	2	30	68	2	2	0	0	119	119	119
1039	1	2	2	2	2	2	2	2	2	2	2	2	2	2	2	1	2	1	30	68	1	2	0	0	124	124	124
1040	1	1	2	1	2	2	2	2	1	1	2	2	2	2	2	3	0	2	30	68	2	2	1	1	94	94	39
1042	1	2	2	2	2	2	2	2	2	2	2	2	2	2	2	1	0	2	30	68	2	2	0	0	95	95	95
1043	1	2	2	2	2	2	2	2	2	2	2	2	2	2	2	2	0	2	30	68	2	2	0	0	127	127	127
1044	1	2	2	2	2	2	2	2	2	1	2	2	2	2	2	3	1	2	30	68	1	2	0	0	121	121	121
1045	2	2	2	1	2	2	2	2	1	1	2	2	2	2	2	3	3	1	30	68	1	2	0	0	121	121	121
1046	2	2	2	1	1	2	2	1	2	1	2	1	1	1	1	4	2	1	30	68	2	2	0	0	116	116	116
1047	2	2	2	2	2	2	2	2	1	1	2	1	2	1	2	4	1	2	30	68	1	2	0	0	70	70	70
1049	2	2	2	2	2	2	2	2	2	2	2	2	2	2	2	1	2	1	30	68	1	2	0	0	125	125	125
1050	1	2	2	2	2	2	2	2	2	2	2	2	2	2	2	2	0	2	30	68	2	2	0	0	125	125	125
1051	2	2	2	2	2	2	2	2	2	2	2	2	2	2	2	1	0	2	30	68	2	2	0	0	125	125	125
1052	2	1	2	1	2	2	2	2	2	1	2	2	2	2	2	3	2	1	30	68	2	2	0	0	128	128	128
1053	2	2	2	2	2	2	1	1	2	1	2	1	2	2	2	4	2	1	30	68	2	2	1	1	63	63	14
1054	1	2	2	1	2	2	1	1	1	1	2	2	2	2	2	3	1	2	30	68	1	2	0	0	125	125	125
1055	1	1	2	2	2	2	2	2	2	2	2	2	2	2	2	2	1	2	30	68	2	2	0	0	128	128	128
1057	2	2	2	2	2	2	2	2	2	1	2	2	2	2	2	3	1	2	30	68	1	2	0	0	123	123	123
1058	2	2	2	2	2	2	1	2	2	1	2	2	2	2	2	3	1	2	30	68	1	2	0	0	79	79	79
1059	1	1	2	2	2	2	2	2	2	2	2	2	2	2	2	1	0	2	30	68	2	2	0	0	116	116	116
1060	1	2	2	2	2	2	2	2	2	2	2	2	2	2	2	2	1	2	30	68	2	2	0	0	118	118	118
1061	2	2	2	1	2	2	2	2	2	1	2	2	2	2	2	4	1	2	30	68	1	2	0	0	122	122	122
1062	2	2	2	1	2	2	1	1	1	1	2	1	2	2	2	4	1	2	30	68	2	2	0	0	124	124	124
1063	2	2	2	1	2	2	2	2	2	1	2	2	2	2	2	3	1	2	30	68	2	2	1	1	74	74	74
1064	2	2	2	1	2	2	2	1	2	1	2	2	2	2	2	3	1	2	30	68	2	2	0	0	113	113	113
1065	2	2	2	1	2	2	1	1	2	1	2	2	2	2	2	3	0	2	30	68	1	2	0	0	128	128	128
1066	1	2	2	1	2	2	1	2	2	2	2	2	2	2	2	2	1	2	30	68	1	2	0	0	127	127	127
1067	1	2	2	2	2	2	2	2	2	2	2	2	2	2	2	2	1	2	30	68	1	2	0	0	126	126	126
1068	1	2	2	1	2	2	2	2	2	1	2	1	2	2	2	4	1	2	30	68	1	2	0	0	125	125	125
1070	1	2	2	1	2	2	2	1	2	1	2	1	2	2	2	4	1	2	30	68	1	2	0	0	61	61	61
1071	1	2	2	2	1	2	2	2	1	1	2	2	2	1	2	4	0	2	30	68	1	2	0	0	129	129	129
1072	1	2	2	2	2	2	2	2	2	2	2	2	2	2	2	2	2	1	30	68	1	1	0	1	30	12	30
1074	1	2	2	2	2	2	1	2	1	2	2	2	2	2	2	2	0	2	30	68	2	2	0	0	102	102	102
1075	1	2	2	1	2	2	1	2	2	2	2	2	2	2	2	2	0	2	30	68	2	2	0	0	127	127	127
1076	1	1	2	2	2	2	1	2	2	2	2	2	2	2	2	1	0	2	30	68	2	2	0	0	86	86	86
1077	1	2	2	2	2	2	2	2	2	1	2	2	2	2	2	3	0	2	30	68	1	2	0	0	72	72	72
1078	1	1	2	1	2	2	2	2	2	2	2	2	2	2	2	2	1	2	30	68	2	2	0	0	127	127	127
1079	1	2	2	1	2	2	2	1	2	1	2	1	2	2	2	4	1	2	30	68	1	1	0	1	78	55	78
1081	1	2	2	2	2	2	2	2	2	2	2	2	2	2	2	1	1	2	30	68	1	2	0	0	127	127	127
1138	1	2	2	1	2	2	2	2	2	2	2	2	2	2	2	2	2	1	30	68	1	2	0	0	57	57	57
1139	1	2	2	2	2	1	1	1	1	1	2	1	2	2	2	4	1	2	30	68	1	2	0	0	57	57	57
1140	1	2	2	2	2	2	2	2	2	1	2	2	2	2	2	3	2	1	30	68	1	2	0	0	61	61	61
1141	2	2	2	2	2	2	2	2	2	1	2	2	2	2	2	3	1	2	30	68	1	2	0	0	4	4	4
1142	1	2	2	1	1	2	1	1	1	1	2	1	2	1	2	4	1	2	30	68	1	2	0	0	67	67	67
1143	1	2	2	2	2	2	1	1	1	1	2	2	2	2	2	3	1	2	30	68	2	2	0	0	65	65	65
1183	1	2	1	2	2	2	2	2	2	2	2	2	2	2	2	1	1	2	30	68	2	2	0	0	119	119	119
1184	1	2	2	2	1	2	2	2	2	1	2	2	2	2	2	4	2	1	30	68	1	2	0	0	110	110	110
1185	2	2	2	2	2	2	2	2	2	1	2	2	2	2	2	3	3	1	30	68	1	1	0	1	29	16	29
1186	2	2	2	1	2	2	1	2	2	1	2	2	2	2	2	3	0	2	30	68	2	2	0	0	124	124	124
1187	1	2	2	1	2	2	2	2	2	1	2	1	2	1	2	4	1	2	30	68	1	2	0	0	15	15	15
1188	1	1	2	2	2	2	2	2	2	1	2	2	2	2	2	3	0	2	30	68	1	2	0	0	112	112	112
1189	1	2	2	1	2	2	1	2	2	2	2	2	2	2	2	2	3	1	30	68	1	2	0	0	114	114	114
1190	1	2	2	1	2	2	2	2	2	2	2	2	2	2	2	2	1	2	30	68	1	2	0	0	124	124	124
1191	2	2	2	1	2	2	2	2	2	1	2	2	2	2	2	3	1	2	30	68	1	2	0	0	120	120	120
1192	1	1	2	1	1	2	2	2	1	1	2	2	2	2	2	4	2	1	30	68	1	1	0	0	13	13	13
1193	1	2	2	1	2	2	1	2	2	1	2	2	2	2	2	3	2	1	30	68	1	1	0	1	26	8	26
1194	1	2	2	2	2	2	2	2	1	2	2	2	2	2	2	1	1	2	30	68	1	2	0	0	117	117	117
1195	1	2	2	2	2	2	2	2	2	2	2	2	2	2	2	2	2	1	30	68	1	2	0	0	117	117	117
1196	1	2	2	2	2	2	2	2	2	1	2	2	2	2	2	3	1	2	30	68	1	2	0	0	107	107	107
1197	1	2	2	1	1	2	2	2	2	1	2	2	2	2	2	4	0	2	30	68	2	2	0	0	119	119	119
1203	2	1	2	2	2	2	2	2	2	1	2	2	2	2	2	3	0	2	30	68	1	2	0	0	122	122	122
1204	1	2	2	2	2	2	2	2	2	1	2	2	2	2	2	3	0	2	30	68	2	2	0	0	107	107	107
1205	1	2	2	2	1	2	2	2	2	1	2	2	2	2	2	4	1	2	30	68	1	2	1	1	64	64	39
1209	1	2	2	1	2	2	2	2	1	1	2	2	2	2	2	3	0	2	30	68	1	2	0	0	92	92	92
1210	1	2	2	1	2	2	2	2	1	1	2	2	2	2	2	3	1	2	30	68	1	2	0	0	123	123	123
1211	1	1	2	1	2	2	1	2	2	2	2	2	2	2	2	2	0	2	30	68	2	2	0	0	60	60	60
1212	1	2	2	2	1	2	2	1	2	1	2	1	2	2	2	4	1	2	30	68	1	1	0	1	39	14	39
1213	1	1	2	2	1	2	1	1	1	1	2	2	2	2	2	4	0	2	30	68	2	2	0	1	40	40	40
1214	1	1	2	1	1	1	1	2	1	1	2	2	2	2	2	4	2	1	30	68	1	2	0	0	117	117	117
1215	1	2	2	2	2	2	2	2	2	1	2	2	2	2	2	3	0	2	30	68	2	2	0	0	120	120	120
1216	1	2	2	2	2	2	2	2	2	2	2	2	2	2	2	1	0	2	30	68	2	2	0	0	119	119	119
1217	1	2	2	2	2	2	2	2	2	1	2	2	2	2	2	3	0	2	30	68	1	2	0	0	120	120	120
1218	1	2	2	1	2	2	2	2	2	2	2	2	2	2	2	2	2	1	30	68	2	2	0	1	24	24	24
1219	2	2	2	2	2	2	2	2	2	2	2	2	2	2	2	2	1	2	30	68	2	2	0	0	94	94	94
1220	1	1	2	2	2	2	2	2	2	2	2	2	2	2	2	2	2	1	30	68	1	2	0	0	110	110	110
1222	1	2	2	1	2	2	1	2	1	1	2	1	2	2	2	4	1	2	30	68	1	2	0	0	110	110	110
1223	1	2	2	1	2	2	2	2	2	2	2	2	2	2	2	2	0	2	30	68	2	2	0	0	88	88	88
1225	2	1	2	2	2	2	2	2	2	2	2	2	2	2	2	2	2	1	30	68	1	2	0	0	115	115	115
1226	1	2	2	2	2	2	2	2	2	1	2	2	2	2	2	3	2	1	30	68	1	1	0	1	41	19	41
1227	1	2	2	1	1	2	1	1	2	1	2	2	2	2	2	4	2	1	30	68	1	2	0	0	91	91	91
1228	1	1	2	2	2	2	2	2	2	1	2	2	2	2	2	3	2	1	30	68	1	1	1	1	38	23	23
1229	1	2	2	2	1	2	2	2	2	1	2	2	2	2	2	4	2	1	30	68	1	2	0	0	120	120	120
1230	1	1	2	2	2	1	1	2	1	1	2	2	2	2	2	4	2	1	30	68	1	1	0	1	52	52	52

## Sheet: T4 patients
Number	gender	age	pathological type	Masticator space	infratemporal	hyperpharynx	cavernous sinus	orbit	intracranial	cranial nerves	(T-stage)	(N-stage)	Fractions	Prescribed dose	chemotherapy	metasrasis	recurrence	death	OS(months)	DMFS(months)	LC(months)
001	1	1	2	1	2	2	2	2	2	2	4	2	30	68	1	2	0	0	73	73	73
002	1	2	2	2	2	2	1	2	2	2	4	2	30	68	1	1	0	0	64	22	64
003	1	2	2	2	2	2	1	2	2	2	4	1	30	68	1	2	0	0	57	57	57
004	1	2	2	1	2	2	1	2	2	1	4	1	30	68	1	2	0	0	56	56	56
005	2	2	2	2	2	2	1	2	2	2	4	1	30	68	1	2	0	0	68	68	68
006	2	2	2	1	2	2	2	2	2	2	4	1	30	68	1	2	0	0	64	64	64
007	2	2	2	1	2	2	2	2	2	2	4	2	30	68	1	2	0	0	59	59	59
008	2	2	2	2	2	2	2	2	1	2	4	2	30	68	1	1	0	1	38	12	38
009	1	1	2	1	2	2	2	2	2	2	4	1	30	68	1	2	1	0	65	65	59
010	1	2	2	1	2	2	2	2	2	2	4	3	30	68	1	2	0	0	65	65	65
011	1	2	2	2	2	2	1	2	2	2	4	1	30	68	1	2	0	0	66	66	66
012	1	1	2	1	2	2	1	2	2	1	4	3	30	68	1	2	0	0	65	65	65
013	1	2	2	2	2	2	2	2	2	1	4	2	30	68	1	2	0	0	60	60	60
014	1	2	2	1	2	2	2	2	2	2	4	1	30	68	1	2	0	0	66	66	66
015	1	1	2	1	2	2	2	2	2	2	4	3	30	68	1	2	0	0	61	61	61
016	2	2	2	2	2	2	1	2	2	1	4	2	30	68	1	1	0	1	43	43	43
017	1	2	2	1	2	2	2	2	2	2	4	2	30	68	1	2	0	0	62	62	62
018	1	2	2	1	2	2	1	2	1	1	4	1	30	68	1	1	0	1	41	11	41
019	1	2	2	1	2	2	1	2	2	2	4	1	30	68	1	2	0	0	70	70	70
020	1	2	2	1	2	2	2	2	2	2	4	1	30	68	1	2	0	0	61	61	61
021	1	2	2	1	2	2	2	2	2	2	4	3	30	68	1	1	1	1	20	4	4
022	1	1	2	1	2	2	1	2	2	1	4	2	30	68	1	1	0	1	56	26	56
023	1	1	2	1	2	2	2	2	2	2	4	2	30	68	1	2	0	0	72	72	72
024	2	2	2	2	2	2	2	2	2	1	4	1	30	68	1	2	0	0	62	62	62
025	1	2	2	1	2	2	2	2	2	2	4	1	30	68	1	2	0	0	65	65	65
026	1	2	2	2	2	2	2	2	2	2	4	1	30	68	2	1	0	1	42	42	42
027	1	1	2	2	2	2	1	2	2	2	4	1	30	68	1	2	0	0	64	64	64
028	1	2	2	1	2	2	2	2	2	2	4	2	30	68	1	1	1	0	74	13	13
029	2	2	2	1	2	2	2	2	2	2	4	3	30	68	1	2	0	0	73	73	73
030	1	2	2	1	2	2	2	2	2	2	4	3	30	68	1	2	0	0	62	62	62
031	2	1	2	1	2	2	1	2	2	1	4	1	30	68	1	2	0	0	70	70	70
032	1	2	2	2	2	2	2	2	2	1	4	1	30	68	1	2	0	0	72	72	72
033	1	1	2	1	2	2	1	2	2	2	4	3	30	68	1	1	0	1	27	15	27
034	1	2	2	1	2	2	2	2	2	2	4	2	30	68	1	2	1	1	46	46	15
035	1	1	2	2	2	2	2	2	2	2	4	1	30	68	1	2	0	0	76	76	76
036	2	2	2	1	2	2	2	2	2	2	4	3	31	70	1	2	0	0	61	61	61
037	1	1	2	1	2	2	1	2	1	1	4	0	32	72	1	2	0	1	44	44	44
038	1	1	2	2	2	2	1	2	1	1	4	0	30	68	1	2	0	0	65	65	65
039	1	2	2	1	2	2	2	2	2	2	4	3	30	68	1	2	0	0	56	56	56
040	1	1	2	1	1	2	2	2	2	1	4	2	30	68	1	2	0	1	13	13	13
041	1	2	2	2	2	2	2	1	2	2	4	2	30	68	1	2	0	0	73	73	73
042	1	2	2	2	2	2	2	2	2	1	4	3	30	68	1	1	0	1	40	19	40
043	2	2	2	1	2	2	2	2	2	2	4	2	30	68	1	2	0	0	74	74	74
044	2	2	2	1	2	2	2	2	2	2	4	3	30	68	1	2	1	0	70	70	20
045	2	2	2	1	2	2	2	2	2	1	4	1	30	68	1	2	0	0	69	69	69
046	1	2	2	1	2	2	2	2	2	2	4	1	30	68	1	2	0	0	79	79	79
047	1	1	2	2	2	2	1	2	2	1	4	1	30	68	1	2	0	0	42	42	42
048	1	2	2	2	2	2	2	2	2	2	4	1	30	68	1	2	0	0	65	65	65
049	1	2	2	2	2	2	1	2	2	2	4	1	30	68	1	2	0	0	81	81	81
050	1	1	2	1	2	2	2	2	2	2	4	2	30	68	1	2	1	0	13	13	13
051	1	1	2	1	2	2	1	2	2	1	4	1	30	68	1	2	0	0	67	67	67
052	1	1	1	1	2	2	1	2	2	2	4	1	30	68	1	2	0	0	75	75	75
053	1	2	2	1	2	2	2	2	2	1	4	1	30	68	1	1	0	0	73	49	73
054	1	2	2	1	2	2	1	2	2	1	4	3	30	68	1	1	1	0	27	27	13
055	1	2	2	1	2	2	1	2	2	2	4	0	30	68	1	2	0	0	70	70	70
056	1	2	2	1	2	2	2	2	2	2	4	2	30	68	1	2	0	0	66	66	66
057	1	1	2	1	2	2	1	2	2	2	4	2	30	68	1	1	0	1	18	18	18
058	1	2	2	1	2	2	2	2	2	2	4	2	30	68	1	2	0	0	70	70	70
059	1	2	2	2	1	2	1	2	2	1	4	1	30	68	1	1	0	0	61	31	61
060	1	2	2	1	2	2	1	2	2	1	4	2	30	68	1	2	0	0	72	72	72
061	1	1	2	2	2	2	1	2	2	1	4	2	30	68	1	2	0	0	57	57	57
062	2	2	2	1	2	2	2	2	2	2	4	1	30	68	1	2	0	0	64	64	64
063	1	1	1	1	2	2	1	2	2	1	4	1	30	68	1	2	0	0	4	4	4
064	2	2	2	1	2	2	2	2	2	2	4	0	30	68	1	1	0	1	42	42	42
065	1	2	2	2	2	2	1	2	2	2	4	1	30	68	1	2	0	0	61	61	61
066	1	2	2	2	1	2	1	1	1	1	4	2	30	68	1	2	0	0	65	65	65
067	1	2	2	2	2	2	1	2	2	2	4	1	30	68	1	2	0	0	58	58	58
068	1	1	2	2	2	2	2	2	2	2	4	2	30	68	1	2	0	0	69	69	69
069	1	1	2	1	2	2	2	2	2	2	4	2	30	68	1	2	0	0	61	61	61
070	1	1	2	2	1	2	1	2	2	2	4	0	30	68	1	2	0	0	61	61	61
071	1	2	2	2	1	2	2	2	2	2	4	1	30	68	1	2	0	0	60	60	60
072	1	2	2	1	2	2	1	2	1	1	4	1	30	68	1	2	0	0	60	60	60
073	1	2	2	1	2	2	2	2	2	2	4	0	30	68	1	2	0	0	59	59	59
074	1	1	2	1	2	2	2	2	2	2	4	1	30	68	1	2	0	0	62	62	62
075	1	2	2	2	2	2	2	2	1	1	4	2	30	68	1	1	0	1	52	29	52
076	1	2	1	2	2	2	1	2	2	2	4	2	30	68	1	1	0	1	16	11	16
077	1	2	2	1	1	2	1	2	1	2	4	1	30	68	1	2	0	0	61	61	61
078	1	1	2	1	2	2	2	2	2	2	4	1	30	68	1	2	1	1	26	26	3
079	2	2	2	1	2	2	1	1	2	1	4	2	30	68	1	2	0	0	54	54	54
080	1	2	2	1	2	2	1	2	2	2	4	1	30	68	1	2	0	0	60	60	60
081	1	2	2	2	2	2	1	2	2	1	4	1	30	68	1	2	1	0	15	15	15
082	2	1	2	1	2	2	1	2	2	1	4	1	30	68	1	2	0	0	14	14	14
083	2	2	2	1	2	2	2	2	2	2	4	2	30	68	1	2	0	0	67	67	67
084	2	1	2	1	2	2	2	2	2	2	4	1	30	68	1	2	0	0	58	58	58
085	2	2	2	1	2	2	2	2	2	2	4	3	30	68	1	2	0	0	76	76	76
086	1	2	2	1	1	2	2	2	2	2	4	2	30	68	1	2	0	0	78	78	78
087	1	2	2	2	2	2	1	2	2	2	4	3	31	68	1	2	0	0	65	65	65
088	2	1	2	1	2	2	2	2	2	2	4	3	30	68	1	2	0	0	60	60	60
089	2	2	2	2	2	2	1	2	2	2	4	1	30	68	1	2	0	0	68	68	68
090	1	2	2	1	2	2	1	2	2	2	4	0	30	68	1	2	0	0	60	60	60
091	1	1	2	1	2	2	2	2	2	1	4	1	30	68	1	2	1	1	24	24	24
092	1	2	2	1	2	2	2	2	2	2	4	3	30	68	1	2	0	0	75	75	75
093	1	1	2	1	2	2	2	2	2	2	4	2	30	68	1	2	0	0	55	55	55
094	2	1	2	2	1	2	2	2	2	2	4	2	30	68	1	2	1	1	26	26	26
095	1	1	2	1	2	2	2	2	2	2	4	0	30	68	1	2	0	0	68	68	68
096	2	1	2	1	2	2	2	2	2	2	4	0	30	68	1	2	0	0	83	83	83
097	1	2	2	1	2	2	2	2	2	1	4	2	30	68	1	2	0	0	74	74	74
098	1	2	2	1	2	2	2	2	2	1	4	1	30	68	1	2	1	0	70	70	70
099	1	1	2	2	2	2	2	2	2	1	4	1	30	68	1	1	0	1	67	67	67
100	2	2	2	1	2	2	2	2	2	2	4	1	30	68	1	2	0	0	63	63	63
101	2	2	2	1	2	2	2	2	2	1	4	1	30	68	1	2	0	0	65	65	65
102	1	2	2	1	2	2	2	2	2	2	4	2	30	68	1	2	0	0	63	63	63
103	2	2	2	2	2	2	1	2	2	1	4	2	30	68	1	2	1	0	62	62	62
104	1	1	2	1	2	2	2	2	2	2	4	1	30	68	1	2	0	0	56	56	56
105	2	2	2	1	2	2	2	2	2	2	4	0	30	68	1	2	0	0	60	60	60
106	2	1	2	2	2	2	2	2	2	2	4	1	30	68	1	2	0	0	60	60	60
107	1	1	2	1	2	2	2	2	2	2	4	2	30	68	1	2	0	0	14	14	14
108	1	2	2	2	2	2	1	2	2	2	4	1	30	68	1	2	0	0	60	60	60
109	2	2	2	2	2	2	1	2	2	2	4	1	30	68	1	2	0	0	51	51	51
110	1	2	2	1	2	2	2	2	2	2	4	0	30	68	1	2	0	0	60	60	60
111	2	2	2	1	2	2	2	2	2	2	4	2	33	70	1	2	0	0	62	62	62
112	1	1	2	1	2	2	1	2	2	1	4	1	30	68	1	2	0	0	45	45	45
113	1	2	2	1	2	2	2	2	2	2	4	0	30	68	1	1	1	0	52	32	52
114	1	2	2	2	2	2	1	2	2	1	4	1	30	68	1	2	0	0	62	62	62
115	1	2	2	2	2	2	1	2	2	2	4	0	30	68	1	2	0	0	62	62	62
116	2	2	2	2	2	2	2	2	2	2	4	2	30	68	1	1	1	1	27	22	27
117	1	1	2	2	2	2	1	2	2	2	4	0	33	68	2	2	0	0	48	48	48
118	1	2	2	2	2	2	1	2	2	2	4	1	30	75	1	2	0	0	27	27	27
119	2	2	2	2	2	2	1	2	2	1	4	1	30	68	1	2	0	0	62	62	62
120	1	2	2	2	2	2	1	2	2	2	4	1	30	68	1	1	0	1	9	3	9
121	2	2	2	1	2	2	1	2	2	2	4	3	30	68	1	2	0	1	25	25	25
122	2	2	2	1	2	2	2	2	2	1	4	3	30	68	1	1	0	0	62	25	62
123	1	2	2	2	2	2	2	2	2	2	4	2	30	73	1	1	0	1	16	11	16
124	1	2	2	1	2	2	1	2	2	1	4	1	30	68	1	2	0	0	46	46	46
125	1	2	2	1	2	2	2	2	2	2	4	1	30	68	1	2	0	0	59	59	59
126	1	1	2	1	2	2	2	2	2	2	4	1	30	68	1	2	0	0	55	55	55
127	1	1	2	1	2	2	2	2	2	2	4	2	30	68	1	2	0	0	54	54	54
128	1	1	2	1	2	2	2	2	2	2	4	1	30	68	1	2	0	0	42	42	42
129	1	2	2	1	2	2	2	2	2	2	4	3	30	68	1	1	0	1	23	23	23
130	1	1	2	1	2	2	2	2	2	2	4	2	30	68	1	2	0	0	19	19	19
131	1	1	2	1	2	2	1	1	2	1	4	0	30	68	1	2	0	1	29	29	29
132	2	1	2	1	2	2	2	2	2	1	4	1	30	68	1	2	0	0	61	61	61
133	1	2	2	2	2	2	2	2	2	2	4	1	30	68	1	2	0	0	111	111	111
134	2	2	2	2	2	2	1	2	2	1	4	1	30	68	1	2	0	0	115	115	115
135	1	2	2	1	2	2	2	2	2	2	4	1	30	68	1	2	0	0	120	120	120
136	1	2	2	1	2	2	1	2	2	2	4	1	30	68	1	2	1	1	65	65	65
137	1	2	2	1	2	2	1	2	2	2	4	1	30	68	1	2	0	0	111	111	111
138	2	2	2	1	2	2	2	2	2	2	4	3	30	68	1	2	0	0	108	108	108
139	1	1	2	2	2	2	2	2	1	2	4	0	30	68	1	2	0	0	106	106	106
140	1	1	2	1	2	2	1	2	2	1	4	1	30	68	1	2	0	1	42	42	42
141	1	1	1	1	2	2	2	2	2	2	4	0	30	68	1	2	1	1	6	6	6
142	1	1	2	1	2	2	2	2	2	2	4	2	30	68	1	2	0	1	27	27	27
143	1	2	2	1	2	2	2	2	2	2	4	1	30	68	1	2	0	0	110	110	110
144	1	2	2	1	2	2	2	2	2	2	4	3	30	68	1	1	1	1	41	20	11
145	1	1	2	1	1	2	2	2	2	2	4	0	30	68	1	2	0	0	99	99	99
146	2	2	2	1	2	2	2	2	2	2	4	2	30	68	1	2	0	0	70	70	70
147	1	2	2	2	2	2	1	1	1	1	4	1	30	68	1	2	0	0	107	107	107
148	1	2	2	1	2	2	1	2	2	2	4	1	30	68	1	1	0	1	22	11	22
149	1	2	2	1	2	2	2	2	2	2	4	1	30	68	1	2	0	0	107	107	107
150	1	2	2	1	2	2	2	2	2	2	4	0	30	68	1	2	0	0	100	100	100
151	1	2	2	2	2	2	1	2	2	1	4	1	30	68	1	1	0	1	69	60	69
152	1	2	2	1	1	2	1	2	2	1	4	1	30	68	1	1	0	1	30	12	30
153	2	2	2	1	2	2	2	2	2	2	4	1	30	68	1	1	0	1	34	5	34
154	2	2	2	1	2	2	2	2	2	2	4	0	30	68	1	2	0	0	104	104	104
155	2	2	2	1	2	2	1	2	2	2	4	1	30	68	1	2	0	0	94	94	94
156	1	1	2	1	2	2	2	2	2	1	4	1	30	68	1	2	0	1	8	8	8
157	1	1	2	1	2	2	2	2	2	2	4	1	30	68	1	1	0	0	94	15	94
158	2	2	2	1	1	2	1	2	2	1	4	1	30	68	1	2	1	1	31	31	31
159	1	2	2	1	2	2	1	2	2	1	4	0	30	68	1	1	0	1	14	3	14
160	1	2	2	1	2	2	2	2	2	2	4	1	30	68	1	2	0	0	99	99	99
161	1	2	2	2	2	2	1	2	2	2	4	2	30	68	1	2	0	0	64	64	64
162	1	2	2	1	2	2	2	2	2	2	4	2	30	68	1	2	0	0	85	85	85
163	2	1	2	2	2	2	1	2	2	1	4	1	30	68	1	2	0	0	86	86	86
164	1	2	2	1	2	2	2	2	2	2	4	1	30	72	1	2	0	0	86	86	86
165	1	2	2	1	2	2	1	2	2	1	4	2	30	68	1	1	0	1	48	34	48
166	1	2	2	1	2	2	1	2	2	1	4	2	30	68	1	2	0	1	6	6	6
167	2	2	2	1	2	2	1	2	2	1	4	1	30	68	1	2	0	0	76	76	76
168	1	2	2	1	2	2	1	2	2	2	4	0	30	68	1	2	0	0	84	84	84
169	1	2	2	1	2	2	2	2	2	2	4	3	30	68	1	2	0	0	96	96	96
170	2	1	2	1	2	2	2	2	2	2	4	1	30	68	1	2	0	0	89	89	89
171	1	1	2	2	2	2	1	2	2	1	4	1	30	68	1	1	0	1	74	15	74
172	1	1	2	2	2	2	2	2	2	2	4	0	30	68	1	2	0	0	96	96	96
173	1	2	2	2	1	2	1	2	2	1	4	1	30	68	1	2	0	0	95	95	95
174	1	1	2	2	2	2	2	2	2	1	4	2	30	68	1	1	0	1	33	26	33
175	1	2	2	1	2	2	2	2	2	2	4	1	30	68	1	2	0	0	72	72	72
176	1	2	2	1	2	2	2	2	2	2	4	1	30	68	1	2	0	0	85	85	85
177	1	2	2	2	2	2	2	2	2	1	4	1	30	68	1	2	1	0	86	86	86
178	1	2	2	1	2	2	2	2	2	1	4	2	30	68	1	2	1	1	39	39	24
179	1	2	2	1	2	2	2	2	2	2	4	1	30	68	1	2	0	0	90	90	90
180	1	2	2	1	2	2	2	2	2	2	4	1	30	68	1	2	0	1	53	53	53
181	1	2	2	2	2	2	2	2	2	2	4	2	30	68	1	1	0	0	72	7	72
182	1	1	2	1	2	2	1	2	2	1	4	1	30	68	1	1	0	1	38	23	38
183	1	2	2	2	1	2	2	2	2	2	4	1	30	68	1	2	0	0	86	86	86
184	2	2	2	2	2	2	1	2	2	2	4	2	30	68	1	1	0	1	11	9	11
185	1	1	2	1	2	2	2	2	2	2	4	1	30	68	1	2	0	0	88	88	88
186	1	1	2	1	2	2	2	2	2	2	4	0	30	68	1	2	1	0	86	86	76
187	1	1	2	1	2	2	1	2	2	2	4	1	30	68	1	1	0	1	54	54	54
188	2	2	2	1	2	2	2	2	2	2	4	0	30	68	1	2	0	0	88	88	88
189	1	1	2	1	2	2	2	2	2	2	4	1	33	68	1	2	0	0	88	88	88
190	2	2	2	1	2	2	2	2	2	2	4	1	30	68	1	2	0	0	84	84	84
191	1	1	2	1	2	2	2	2	2	2	4	0	30	68	2	2	0	1	10	10	10
192	1	2	2	1	2	2	2	2	2	2	4	1	30	68	1	2	0	0	81	81	81
193	1	2	2	1	2	2	1	1	2	1	4	2	30	68	1	1	0	1	3	2	3
194	2	2	2	2	2	2	2	2	2	1	4	1	30	68	1	2	0	0	81	81	81
195	1	1	2	2	2	2	1	2	2	1	4	1	33	68	1	1	0	1	53	39	53
196	1	2	2	1	2	2	1	1	2	2	4	0	30	68	1	2	0	0	75	75	75
197	1	2	2	2	2	2	1	2	2	2	4	3	30	68	1	2	0	0	77	77	77
198	2	2	2	1	2	2	2	2	2	2	4	3	30	68	1	2	0	0	83	83	83
199	1	2	2	1	2	2	2	2	2	2	4	3	30	68	1	2	0	1	87	87	87
200	2	1	2	2	2	2	1	2	2	2	4	0	30	68	1	2	0	0	81	81	81
201	1	2	2	1	2	2	2	2	2	2	4	1	30	68	1	2	0	0	76	76	76
202	1	2	2	1	2	2	2	2	2	2	4	1	30	68	1	2	0	0	72	72	72
203	1	1	2	1	2	2	1	2	2	1	4	1	30	68	1	2	0	0	79	79	79
204	2	2	2	1	2	2	2	2	2	2	4	2	30	68	1	2	0	0	67	67	67
205	1	1	2	1	2	2	1	2	2	1	4	0	30	68	1	2	0	0	77	77	77
206	1	2	2	1	2	2	2	2	2	2	4	0	30	68	1	2	0	0	77	77	77
207	1	1	2	2	2	2	1	2	2	2	4	1	30	68	1	2	0	0	74	74	74
208	2	2	2	1	2	2	2	2	2	2	4	2	30	68	1	1	0	1	67	67	67
209	2	2	2	1	2	2	2	2	2	2	4	2	30	68	1	2	0	0	78	78	78
210	1	1	2	2	2	2	1	2	2	1	4	1	30	68	1	2	0	0	77	77	77
211	1	2	2	1	2	2	2	2	2	2	4	2	30	68	1	2	0	0	77	77	77
212	2	2	2	1	2	2	2	2	2	2	4	2	30	68	1	2	0	0	106	106	106
213	1	2	2	1	1	2	1	1	2	2	4	1	30	68	1	1	0	1	21	11	21
214	1	1	1	1	2	2	2	2	2	2	4	1	30	68	1	2	0	0	113	113	113
215	1	2	2	1	2	2	1	1	2	2	4	2	30	68	1	2	0	0	111	111	111
216	1	2	2	2	2	2	1	2	2	2	4	1	30	68	1	2	0	0	109	109	109
217	1	1	2	1	2	2	2	2	2	2	4	2	30	68	1	2	1	1	21	21	14
218	1	2	2	1	2	2	2	2	2	2	4	2	30	68	1	2	1	1	21	21	15
219	1	1	2	2	2	2	1	2	2	2	4	1	30	68	2	1	0	1	49	49	49
220	1	1	2	1	2	2	2	2	2	2	4	1	30	68	1	2	0	0	104	104	104
221	1	2	2	1	2	2	1	2	2	2	4	1	30	68	1	2	0	0	100	100	100
222	1	1	2	1	2	2	2	2	2	2	4	1	30	68	1	2	1	0	108	108	39
223	1	1	2	1	1	2	1	2	2	2	4	2	30	68	1	1	0	1	56	56	56
224	2	2	2	1	2	2	1	2	2	1	4	2	30	68	1	1	0	1	79	43	79
225	1	1	2	1	1	2	2	2	2	2	4	1	30	68	1	2	0	1	110	110	110
226	1	2	2	1	2	2	1	1	2	1	4	0	30	68	1	2	0	0	93	93	93
227	1	1	2	2	2	2	1	2	2	2	4	0	30	68	1	2	1	1	39	39	18
228	1	1	2	2	2	2	2	2	2	2	4	1	30	68	1	2	0	0	82	82	82
229	1	2	2	1	2	2	2	2	2	2	4	1	30	68	1	2	0	0	79	79	79
230	1	2	2	2	2	2	2	1	2	2	4	1	30	68	1	1	0	0	84	46	84
231	1	2	2	1	1	2	2	2	2	2	4	2	30	68	1	1	0	1	27	15	27
232	1	2	2	1	2	2	2	2	2	2	4	0	30	68	1	2	0	0	87	87	87
233	1	2	2	1	2	2	2	2	2	2	4	1	30	68	1	2	0	0	94	94	94
234	1	2	2	1	2	2	1	2	2	2	4	3	30	68	1	2	0	0	95	95	95
235	1	1	2	1	2	2	1	2	2	2	4	1	30	68	1	1	0	1	65	16	65
236	2	2	2	1	2	2	2	2	2	2	4	1	30	68	1	2	0	0	8	8	8
237	1	1	2	2	2	2	1	2	2	1	4	1	30	68	1	1	0	1	59	36	59
238	1	2	2	2	2	2	1	2	2	1	4	1	30	68	1	1	0	1	45	45	45
239	1	1	1	1	2	2	2	2	2	2	4	1	30	68	1	1	0	1	21	21	21
240	1	2	2	2	2	2	2	2	2	2	4	2	30	68	1	2	0	0	85	85	85
241	1	2	2	2	2	2	1	2	2	2	4	2	33	68	1	1	0	0	80	20	80
242	1	2	2	1	2	2	2	2	2	2	4	2	30	68	1	2	0	0	84	84	84
243	2	2	2	1	2	2	1	2	2	2	4	1	30	68	1	2	0	0	88	88	88
244	2	2	2	2	2	2	1	2	2	1	4	1	30	68	1	2	0	0	87	87	87
245	1	1	2	1	2	2	1	2	2	1	4	1	30	68	1	2	0	1	61	61	61
246	1	1	2	1	2	2	2	2	2	2	4	0	30	68	1	2	0	0	80	80	80
247	1	2	2	1	2	2	1	2	2	1	4	1	33	68	1	1	0	0	51	44	51
248	1	1	2	1	2	2	2	2	2	2	4	2	30	68	1	1	0	1	30	15	30
249	2	2	2	1	2	2	2	2	2	2	4	1	30	68	1	2	0	0	104	104	104
250	1	2	2	2	2	2	1	2	2	2	4	1	30	68	1	1	0	1	37	16	37
251	2	2	2	1	2	2	2	2	2	2	4	1	30	68	1	2	0	0	101	101	101
252	2	1	1	2	2	2	2	2	2	2	4	0	30	68	1	2	0	0	98	98	98
253	2	1	2	1	2	2	2	2	2	2	4	1	30	68	1	1	0	1	10	14	10
254	2	2	2	1	2	2	2	2	2	1	4	2	30	68	1	1	1	1	65	65	65
255	2	2	2	1	2	2	2	2	2	2	4	2	30	68	1	2	0	0	75	75	75
256	1	2	1	2	2	2	1	2	2	2	4	1	30	68	1	2	0	0	95	95	95
257	1	1	2	1	2	2	1	2	2	1	4	1	30	68	1	2	1	1	61	61	61
258	1	2	2	1	2	2	2	2	2	2	4	1	30	68	1	2	0	0	79	79	79
259	1	2	2	2	2	2	1	2	1	1	4	0	30	68	1	2	0	0	88	88	88
260	2	2	2	1	2	2	2	2	2	2	4	1	30	68	1	2	0	0	85	85	85
261	1	2	2	1	2	2	2	2	2	2	4	1	30	68	1	2	0	0	84	84	84
262	1	1	2	1	2	2	2	2	2	2	4	0	30	68	1	2	0	0	78	78	78
263	2	1	2	1	2	2	2	2	2	2	4	0	30	68	2	2	0	0	86	86	86
264	2	2	2	2	2	2	1	2	1	1	4	1	30	68	1	2	1	0	89	89	81
265	1	2	2	1	2	2	1	2	2	2	4	1	30	68	1	2	0	0	92	92	92
266	2	1	2	1	2	2	2	2	2	2	4	1	30	68	1	2	0	0	30	30	30
267	1	1	2	1	2	2	2	2	2	2	4	2	30	68	1	1	0	1	16	16	16
268	1	1	2	2	2	2	2	2	2	2	4	1	30	68	1	1	0	0	73	20	73
269	2	1	2	1	2	2	2	2	2	2	4	1	30	68	1	2	0	0	38	38	38
270	1	1	2	1	2	2	1	2	2	1	4	2	30	68	1	1	0	1	9	9	9
271	1	2	2	1	2	2	2	2	2	2	4	2	30	68	1	2	0	0	79	79	79
272	1	2	2	1	2	2	1	2	2	1	4	1	30	68	1	2	0	0	62	62	62
273	1	2	2	1	2	2	2	2	2	2	4	1	30	68	1	1	0	1	77	27	77
274	1	2	2	1	2	2	2	2	2	2	4	1	30	68	1	2	0	0	92	92	92
275	1	1	2	1	2	2	2	2	2	2	4	1	30	68	1	2	0	0	108	108	108
276	2	1	2	2	2	2	1	2	1	2	4	0	30	68	1	2	0	0	92	92	92
277	1	2	2	1	1	2	1	2	1	2	4	1	30	68	1	1	0	1	50	27	50
278	1	2	2	2	2	2	1	2	2	2	4	1	30	68	1	1	0	1	69	60	69
279	2	1	2	1	2	2	2	2	2	2	4	2	30	68	1	2	0	0	101	101	101
280	1	2	2	2	1	2	2	2	2	2	4	0	30	68	1	2	0	0	106	106	106
281	2	1	2	2	2	2	2	2	2	2	4	1	30	68	1	1	0	0	21	21	21
282	1	2	2	1	1	2	1	1	2	2	4	0	30	68	1	2	1	1	22	22	22
283	1	2	2	2	2	2	1	2	2	2	4	2	30	68	1	2	0	0	104	104	104
284	1	1	2	2	2	2	1	2	2	2	4	1	30	68	2	1	0	1	49	30	49
285	1	1	2	1	2	2	2	2	2	2	4	1	30	68	1	2	0	1	14	14	14
286	2	2	2	2	2	2	1	2	2	2	4	2	30	68	1	2	0	0	106	106	106
287	1	1	2	1	2	2	2	2	2	2	4	2	30	68	2	2	0	0	116	116	116
288	1	2	2	1	2	2	1	2	2	2	4	1	30	68	1	2	0	0	111	111	111
289	1	2	2	1	2	2	2	2	2	2	4	1	30	68	1	2	0	0	112	112	112
290	1	2	2	2	2	2	2	2	1	2	4	1	30	68	1	2	0	0	110	110	110
291	2	2	2	1	2	2	1	2	2	2	4	1	30	68	1	2	1	0	123	123	56
292	1	1	2	2	2	2	2	2	2	1	4	0	30	68	1	2	0	0	113	113	113
293	1	2	2	2	2	2	2	2	2	1	4	0	33	68	1	2	0	0	123	123	123
294	1	2	2	1	1	2	2	2	2	2	4	0	30	68	1	2	0	0	105	105	105
295	2	2	2	2	2	2	2	2	2	2	4	3	30	68	1	2	0	0	114	114	114
296	2	2	2	1	2	2	1	1	1	1	4	2	30	68	2	2	0	0	116	116	116
297	2	2	2	2	2	2	1	2	1	2	4	1	30	68	1	2	0	0	70	70	70
298	2	2	2	2	2	2	1	2	2	2	4	2	30	68	2	2	1	1	63	63	14
299	2	2	2	2	2	2	2	2	2	2	4	1	33	68	1	2	0	0	122	122	122
300	2	2	2	2	2	2	1	2	2	2	4	1	30	68	2	2	0	0	124	124	124
301	1	2	2	2	2	2	1	2	2	2	4	1	30	68	1	2	0	0	125	125	125
302	1	2	2	2	2	2	1	2	2	2	4	1	30	68	1	2	0	0	61	61	61
303	1	2	2	1	2	2	2	2	1	2	4	0	30	68	1	2	0	0	129	129	129
304	1	2	2	2	2	2	1	2	2	2	4	1	30	68	1	1	0	1	78	55	78
305	1	2	2	2	1	2	1	2	2	2	4	1	30	68	1	2	0	0	57	57	57
306	1	2	2	1	2	2	1	2	1	2	4	1	30	68	1	2	0	0	67	67	67
307	1	2	2	1	2	2	2	2	2	2	4	2	30	68	1	2	0	0	110	110	110
308	1	2	2	2	2	2	1	2	1	2	4	1	30	68	1	2	0	0	15	15	15
309	1	1	2	1	2	2	2	2	2	2	4	2	30	68	1	1	0	0	13	13	13
310	1	2	2	1	2	2	2	2	2	2	4	0	30	68	2	2	0	0	119	119	119
311	1	2	2	1	2	2	2	2	2	2	4	1	30	68	1	2	1	1	64	64	39
312	1	2	2	1	2	2	1	2	2	2	4	1	30	68	1	1	0	1	39	14	39
313	1	1	2	1	2	2	2	2	2	2	4	0	30	68	2	2	0	1	40	40	40
314	1	1	2	1	1	2	2	2	2	2	4	2	30	68	1	2	0	0	117	117	117
315	1	2	2	2	2	2	1	2	2	2	4	1	30	68	1	2	0	0	110	110	110
316	1	2	2	1	2	2	2	2	2	2	4	2	30	68	1	2	0	0	91	91	91
317	1	2	2	1	2	2	2	2	2	2	4	2	30	68	1	2	0	0	120	120	120
318	1	1	2	2	1	2	2	2	2	2	4	2	30	68	1	1	0	1	52	52	52

## Sheet: chemotherapy regimen of CSI 
	group	metastasis	recurrence	death	OS(months)	DMFS(months)
001	2	1	0	0	64	22
002	3	0	0	0	57	57
003	3	0	0	0	56	56
004	2	0	0	0	68	68
005	3	0	0	0	66	66
006	2	0	0	0	65	65
007	2	1	0	1	43	43
008	2	1	0	1	41	11
009	3	0	0	0	70	70
010	2	1	0	1	56	26
011	3	0	0	0	64	64
012	3	0	0	0	70	70
013	3	1	0	1	27	15
014	3	0	0	1	44	44
015	3	0	0	0	65	65
016	2	0	0	0	42	42
017	2	0	0	0	81	81
018	2	0	0	0	67	67
019	2	0	0	0	75	75
020	3	1	1	0	27	27
021	3	0	0	0	70	70
022	2	1	0	1	18	18
023	3	1	0	0	61	31
024	2	0	0	0	72	72
025	2	0	0	0	57	57
026	3	0	0	0	4	4
027	2	0	0	0	61	61
028	3	0	0	0	65	65
029	2	0	0	0	58	58
030	2	0	0	0	61	61
031	3	0	0	0	60	60
032	2	1	0	1	16	11
033	3	0	0	0	61	61
034	3	0	0	0	54	54
035	3	0	0	0	60	60
036	3	0	1	0	15	15
037	3	0	0	0	14	14
038	3	0	0	0	65	65
039	3	0	0	0	68	68
040	3	0	0	0	60	60
041	2	0	1	0	62	62
042	2	0	0	0	60	60
043	2	0	0	0	51	51
044	2	0	0	0	45	45
045	2	0	0	0	62	62
046	3	0	0	0	62	62
047	3	0	0	0	27	27
048	3	0	0	0	62	62
049	3	1	0	1	9	3
050	3	0	0	1	25	25
051	3	0	0	0	46	46
052	3	0	0	1	29	29
053	3	0	0	0	115	115
054	2	0	1	1	65	65
055	2	0	0	0	111	111
056	2	1	0	1	42	42
057	3	0	0	0	107	107
058	2	1	0	1	22	11
059	2	1	0	1	69	60
060	3	1	0	1	30	12
061	2	0	0	0	94	94
062	2	0	1	1	31	31
063	3	1	0	1	14	3
064	2	0	0	0	64	64
065	2	0	0	0	86	86
066	2	1	0	1	48	34
067	2	0	0	1	6	6
068	3	0	0	0	76	76
069	3	0	0	0	84	84
070	2	1	0	1	74	15
071	3	0	0	0	95	95
072	2	1	0	1	38	23
073	3	1	0	1	11	9
074	2	1	0	1	54	54
075	2	1	0	1	53	39
076	3	0	0	0	75	75
077	3	0	0	0	77	77
078	2	0	0	0	81	81
079	2	0	0	0	79	79
080	3	0	0	0	77	77
081	3	0	0	0	74	74
082	2	0	0	0	77	77
083	3	1	0	1	21	11
084	3	0	0	0	111	111
085	3	0	0	0	109	109
086	2	0	0	0	100	100
087	3	1	0	1	56	56
088	3	1	0	1	79	43
089	3	0	0	0	93	93
090	2	0	1	1	39	39
091	3	0	0	0	95	95
092	3	1	0	1	65	16
093	3	1	0	1	59	36
094	3	1	0	1	45	45
095	3	1	0	0	80	20
096	3	0	0	0	88	88
097	2	0	0	0	87	87
098	3	0	0	1	61	61
099	3	1	0	0	51	44
100	3	1	0	1	37	16
101	2	0	0	0	95	95
102	3	0	1	1	61	61
103	2	0	0	0	88	88
104	2	0	1	0	89	89
105	2	0	0	0	92	92
106	3	1	0	1	9	9
107	3	0	0	0	62	62
108	2	0	0	0	92	92
109	3	1	0	1	50	27
110	2	1	0	1	69	60
111	3	0	1	1	22	22
112	3	0	0	0	104	104
113	3	0	0	0	106	106
114	3	0	0	0	111	111
115	3	0	1	0	123	123
116	2	0	0	0	70	70
117	3	0	0	0	125	125
118	2	0	0	0	61	61
119	2	1	0	1	78	55
120	3	0	0	0	57	57
121	3	0	0	0	67	67
122	2	0	0	0	15	15
123	2	1	0	1	39	14
124	3	0	0	0	110	110
125	1	0	0	0	48	48
126	1	1	0	1	3	2
127	1	1	0	1	49	49
128	1	1	0	1	49	30
129	1	0	0	0	116	116
130	1	0	1	1	63	63
131	1	0	0	0	124	124

## Sheet: Late toxicities of CSI patients
	Dose of the chiasma(Gy)	Dose of the left optic nerve(Gy)	Dose of the right optic nerve(Gy)	follow-up time(months)	Visual impairment	Xerostomia at 12 months after IMRT	Xerostomia at the last follow-up	Otologic toxicities	Subcutaneous tissue fibrosis	Radiation encephalopathy	Trismus
001		54.36	57.51	64	0	1	1	0	1	0	0
002		49.57	52.02	57	0	2	1	0	1	1	0
003		62.27	54.89	56	3	1	1	0	1	0	0
004		65.13	64.71	68	0	1	1	0	0	0	0
005		56.39	55.15	66
006		40.8	47.17	65	0	2	1	1	1	0	0
007		47.52	48.23	43
008		45.23	55.23	41	2	1	0	1	1	0	0
009		55.86	51	70	0	1	1	0	0	0	0
010		68.84	60.86	56	0	1	1	0	1	0	0
011		59.23	54.33	64	0	2	1	1	0	0	0
012		53.1	56.7	70	0	1	1	1	1	0	0
013		46.8	50.7	27
014		68.43	54.4	44
015		65.45	62.48	65	1	2	1	0	1	1	0
016	55.8	51.21	54.15	42	0	2	1	1	2	0	0
017		55.83	53.31	81	0	2	1	1	2	0	0
018		55.98	61.78	67
019		65.93	70.9	75	0	1	1	0	1	0	0
020		56.7	57.9	27	1	2	1	0	2	0	0
021		47.1	43.5	70	0	1	1	1	1	0	1
022		66.28	58.53	18
023		56.76	48.76	61	0	1	0	0	1	2	2
024		40.14	34.82	72
025		47.17	53.55	57
026	61.63	47.17	58.22	4	0	2	2	1	0	0	1
027		62.9	62.9	61	0	2	1	1	1	1	0
028		52.15	50.37	65
029		51.12	50.37	58						1
030		68.42	57.09	61	3	3	1	0	1	0	0
031		56.53	64.18	60	1	1	0	1	0	1	0
032		55.5	54.2	16
033	61.93	34	59.6	61	0	1	1	1	1	1	0
034		57.23	56.39	54	0	2	1	2	0	1	0
035	63.32	50.19	45.75	60	2	2	1	1	2	1	0
036		64.65	72.57	15	0	1	0	0	1		0
037		62.05	65.45	14
038		58.9	55.37	65	0	2	2	1	0	0	0
039		66	49.2	68	1	1	1	0	1	1	0
040		62.33	48.57	60	4	1	0	1	2	2	0
041		58.99	43.42	62	2	2	2	1	1	0	0
042		65.03	60.77	60		2
043		60.77	56.1	51	0	2	1	2	1	0	2
044		66.3	67.58	45	0	1	1	2	1	0	0
045		61.86	54.07	62	0	2	2	1	2	1	1
046		56.53	51.61	62	0	1	1	1	1	1	1
047		34.17	22.81	48
048	58.91	56.93	47.05	27	0	2	1	1	0	0	0
049		45.9	62.48	62	0	2	1	0	1	1	2
050		57.8	56.95	9	0	2	1	1	1		0
051		45.48	56.95	25	0	2	1	1	1	0	0
052	68.31	48.59	52.03	46	0	2	1	1	1	0	0
053	55.21	47.23	50.23	29	0	1	1	1	1	0	0
054		56.53	65.45	115	0	2	1	1	1	0	0
055	49.95	46.17	52.05	65	0	2	2	1	1	0	0
056		43.42	51.2	111	0	2	1	1	1	0	0
057		46.17	62.54	42	0	2	1	2	1	0
058		62.48	63.75	107	0	1	0	0	0	0	0
059		68.43	53.13	22	0	2	2	1	1	0	1
060	67.15	65.08	68.13	69	0	1	1	1	1	0	0
061		60.2	59.5	30	0	1	0	1	1	0	2
062		56.2	53.2	94	0	1	1	1	1	0	1
063		60.33	51.23	31	0	2	1	1	1	0	0
064		60.95	58.46	14
065		59.5	59.65	64
066		56.95	56.53	86	0	2	1	1	1	0	2
067		58.65	59.08	48	0	3	2	1	1	1	2
068		58.22	61.63	6	0	2	1	1	1		0
069		64.6	64.18	76	0	3	2	1	0	1	0
070		63.75	59.5	84	0	1	1	2	1	0	0
071		63.33	63.33	74	0	1	0	1	0	1	0
072		59.92	70.55	95	0	1	1	1	1	1	1
073		52.7	48.88	38	2	2	1	1	1	1	1
074		59.94	63.44	11		2	1	1	1	0	0
075		46.34	45.1	54
076		56.2	61.18	3
077		55.5	57.2	53	0	3	3	1	1	0	0
078		51.3	60.2	75	0	1	1	0	1	1	1
079	46.61	52.72	57.69	77	0	2	1	0	1	0	0
080		55.15	69.25	81	0	2	1	2	1	0	0
081		59.2	62.7	79
082		66.12	52.3	77	4	1	1	0	1	1	0
083	56.67	31.26	48.85	74	0	1	1	0	1	0	0
084		42.9	41.02	77	4	2	1	0	1	0	1
085		57	51	21
086	49.16	56.53	38.1	111	0	3	2	1	1	0	0
087		63.85	58.88	122	0	1	1	1	0	0	0
088	58.62	59.9	42.5	49	0	1	1	2	1	0	1
089		45.2	32.76	100	0	1	1	0	1	0	1
090		61.11	60.25	56	0	2	2	0	1	0	0
091		58	56.2	79	0	2	2	2	1	0	0
092	67.58	60.86	57.3	93	0	1	1	0	1	1	0
093		60	54.9	39	0	2	1	0	1	0	0
094		54.32	53.53	95						1
095		65.54	63.08	65	0	2	2	0	0	0	0
096		59.5	61.63	59	0	1	1	2	1	0	0
097		58.32	60.32	45	0	2	1	1	1	0	0
098		40	45.6	80	0	1	1	1	1	0	0
099		43.12	60.95	88	1	1	1	0	1	0	0
100		65.2	53.2	87	0	2	1	2	0	0	0
101		37.6	63.6	61	0	1	1	1	1	0	0
102	61.2	51	34.27	51	0	1	1	2	1	1	0
103		60.86	41.98	37	0	1	1	0	0	0	0
104		56	55.2	95
105		32.72	24.65	61	0	2	2	0	1	0	0
106		55.2	59.62	88	3	3	1	0	0	1	0
107		48.8	45.2	89	0	1	1	1	1	0	0
108		52.3	47.8	92	0	2	2	2	1	1	0
109		57.2	55.2	9
110		56.3	52.2	62	0	0	0	0	0	0	0
111		64.6	67.15	92	0	1	1	0	1	0	0
112	58.76	68.41	66.76	50	0	1	1	0	1	0	0
113	67.15	65.08	68.43	69	0	1	1	1	1	0	0
114		55.3	59.92	22	0	2	1	2	1	0	0
115		45.05	59.08	104	0	1	1	0	1	1	0
116	64.76	59.9	42.5	49	0	1	0	0	1	0	0
117		56.53	65.45	106
118		50.6	54.24	111	0	1	0	1	1	0	0
119		48.88	61.63	123	0	2	1	0	0	0	0
120		57.5	59.2	116
121		63.8	64.64	70	0	1	1	0	0		0
122	49.32	48.92	47.71	63	0	1	1	0	0	0	0
123		65.42	63.7	124	0	2	2	0	1	0	0
124	55.2	20.49	38.89	125	0	0	1	0	1	0	0
125	57.48	57.88	64.76	61	0	1	1	0	0	0	0
126	63.55	61.1	55.43	78	0	1	0	0	0	0	0
127		58.9	60.44	57	0	1	1	0	1	0	0
128		50.37	57.93	67
129		54.07	68.82	15	0	2	1	2	1	0	0
130		60.59	45.33	39	0	1	1	1	1	0	0
131		63.85	58.88	110	0	1	0	0	0	0	0

## Sheet: CSI and lymph node metastasis
Number	gender	age	pathological type	cavernous sinus	(T-stage)	N-group	chemotherapy	metastasis	recurrence	death	OS(months)	DMFS(months)	LC(months)
0001	1	1	2	2	3	2	1	1	0	0	77	34	77
0002	1	1	2	2	3	2	1	2	0	0	14	14	14
0003	1	1	2	2	3	3	1	2	0	0	67	67	67
0004	2	2	2	2	3	3	1	2	0	0	65	65	65
0005	2	2	2	2	3	3	1	2	0	0	75	75	75
0006	1	1	2	2	4	3	1	2	0	0	73	73	73
0007	2	2	2	2	3	2	1	2	0	0	73	73	73
0008	2	2	2	2	2	3	1	2	0	0	65	65	65
0009	1	2	2	1	4	3	1	1	0	0	64	22	64
0010	1	2	2	1	4	2	1	2	0	0	57	57	57
0011	2	2	2	2	2	3	1	2	0	0	64	64	64
0012	1	2	2	2	3	3	1	2	0	0	61	61	61
0013	1	2	2	2	2	2	1	2	0	0	70	70	70
0014	1	2	2	2	3	3	1	2	0	0	61	61	61
0015	2	2	2	2	3	2	1	1	0	0	70	34	70
0016	1	1	2	2	3	2	1	2	0	0	55	55	55
0017	2	2	2	2	3	1	1	2	0	0	65	65	65
0018	1	2	2	1	4	2	1	2	0	0	56	56	56
0019	2	2	2	1	4	2	1	2	0	0	68	68	68
0020	2	1	2	2	3	3	1	2	0	0	63	63	63
0021	2	2	2	2	4	2	1	2	0	0	64	64	64
0022	2	2	2	2	3	3	1	2	0	0	64	64	64
0023	1	2	2	2	3	2	1	2	0	0	62	62	62
0024	2	2	2	2	3	2	1	1	0	1	15	6	15
0026	2	2	2	2	4	3	1	2	0	0	59	59	59
0027	1	1	1	2	3	1	2	2	0	0	65	65	65
0028	1	1	2	2	3	3	1	2	0	0	55	55	55
0029	1	2	2	2	2	3	1	2	0	0	50	50	50
0030	2	1	2	2	3	3	1	2	0	0	64	64	64
0031	2	2	2	2	4	3	1	1	0	1	38	12	38
0032	1	1	2	2	3	2	1	2	0	0	57	57	57
0033	1	1	2	2	4	2	1	2	1	0	65	65	59
0034	1	1	2	2	3	1	1	2	0	0	66	66	66
0035	1	2	2	2	3	2	1	2	0	0	60	60	60
0037	1	2	2	2	2	3	1	2	0	0	66	66	66
0038	1	2	2	2	3	2	1	2	0	0	66	66	66
0039	1	2	2	2	4	3	1	2	0	0	65	65	65
0040	1	2	2	2	3	3	1	1	0	0	55	24	55
0041	2	2	2	2	2	3	1	2	0	0	65	65	65
0042	1	2	2	2	3	2	1	2	0	0	50	50	50
0043	1	2	2	1	4	2	1	2	0	0	66	66	66
0044	1	2	2	2	3	1	1	2	0	0	69	69	69
0045	1	2	2	2	2	2	1	1	0	0	63	36	63
0046	2	2	2	2	3	2	1	2	0	0	63	63	63
0047	1	1	2	1	4	3	1	2	0	0	65	65	65
0048	1	1	2	2	3	1	1	2	0	0	67	67	67
0050	1	2	2	2	1	2	2	2	0	0	57	57	57
0051	1	2	2	2	4	3	1	2	0	0	60	60	60
0052	1	2	2	2	4	2	1	2	0	0	66	66	66
0053	1	1	2	2	4	3	1	2	0	0	61	61	61
0054	1	2	2	2	3	2	1	2	0	0	64	64	64
0055	1	2	2	2	3	3	1	1	0	0	69	52	69
0056	2	2	2	1	4	3	1	1	0	1	43	43	43
0057	1	2	2	2	2	3	1	1	0	0	11	7	11
0058	2	2	2	2	3	3	1	2	0	0	55	55	55
0059	1	2	2	2	4	3	1	2	0	0	62	62	62
0060	1	2	2	1	4	2	1	1	0	1	41	11	41
0061	1	2	2	2	3	2	1	1	0	0	57	49	57
0062	1	2	2	2	2	1	2	2	0	0	55	55	55
0063	2	1	2	2	3	3	1	2	0	0	59	59	59
0064	1	2	2	1	4	2	1	2	0	0	70	70	70
0065	1	2	2	2	3	2	1	2	0	0	66	66	66
0066	1	1	2	2	3	2	1	2	0	0	62	62	62
0067	1	1	2	2	3	2	2	2	0	0	68	68	68
0068	1	2	2	2	2	2	1	2	0	0	68	68	68
0069	1	2	2	2	4	2	1	2	0	0	61	61	61
0070	1	2	2	2	4	3	1	1	1	1	20	4	4
0071	1	2	2	2	2	3	1	1	0	1	29	11	29
0072	1	2	2	2	1	3	1	2	0	0	66	66	66
0073	2	1	2	2	2	3	1	2	0	0	52	52	52
0074	1	1	2	1	4	3	1	1	0	1	56	26	56
0076	1	1	2	2	4	3	1	2	0	0	72	72	72
0077	1	2	2	2	3	3	1	2	0	1	67	67	67
0078	2	2	2	2	4	2	1	2	0	0	62	62	62
0079	1	2	2	2	2	3	1	1	0	1	44	44	44
0080	1	2	2	2	4	2	1	2	0	0	65	65	65
0081	1	2	2	2	3	2	1	1	0	0	71	10	71
0082	2	2	2	2	3	3	1	2	0	0	62	62	62
0083	1	2	2	2	3	3	1	1	0	0	67	5	67
0084	1	2	2	2	4	2	2	1	0	1	42	42	42
0085	1	1	2	2	3	3	1	2	0	0	62	62	62
0086	2	2	2	2	2	2	1	2	0	0	61	61	61
0087	2	2	2	2	3	2	1	2	1	0	63	63	63
0088	1	2	2	2	2	2	2	2	0	0	70	70	70
0089	1	1	2	1	4	2	1	2	0	0	64	64	64
0090	1	2	2	2	3	3	1	2	0	1	4	4	4
0091	1	1	2	2	2	1	2	2	0	0	61	61	61
0092	1	2	2	2	4	3	1	1	1	0	74	13	13
0093	2	2	2	2	4	3	1	2	0	0	73	73	73
0094	1	2	2	2	3	3	1	2	0	0	66	66	66
0095	1	2	2	2	3	3	1	2	0	0	67	67	67
0096	1	2	2	2	2	3	1	1	0	1	16	5	16
0097	1	1	2	2	3	2	1	2	0	0	71	71	71
0098	1	1	2	2	3	3	1	2	0	0	71	71	71
0099	2	2	2	2	2	3	1	1	0	0	61	5	61
0100	1	1	2	2	3	3	1	2	0	0	71	71	71
0101	1	1	2	2	3	3	1	2	0	0	63	63	63
0102	1	2	2	2	3	2	1	2	0	0	23	23	23
0103	1	1	2	2	3	2	1	2	0	0	62	62	62
0104	1	2	2	2	2	2	1	2	0	0	59	59	59
0105	1	2	2	2	3	2	1	2	0	0	69	69	69
0106	1	2	2	2	4	3	1	2	0	0	62	62	62
0107	1	2	2	2	3	3	1	1	0	1	17	4	17
0109	2	1	2	1	4	2	1	2	0	0	70	70	70
0110	2	1	1	2	2	2	1	2	0	0	23	23	23
0111	2	2	2	2	3	2	1	2	0	0	60	60	60
0112	1	2	2	2	2	3	1	1	1	1	23	17	10
0113	1	2	2	2	2	3	1	2	0	0	77	77	77
0114	1	1	2	2	3	2	1	2	0	0	61	61	61
0115	1	2	2	2	2	3	1	2	0	0	65	65	65
0116	2	2	2	2	3	2	1	2	0	0	74	74	74
0117	1	2	2	2	4	2	1	2	0	0	72	72	72
0118	1	1	2	1	4	3	1	1	0	1	27	15	27
0119	1	2	2	2	4	3	1	2	1	1	46	46	15
0120	1	1	2	2	3	3	1	2	0	1	58	58	58
0121	1	2	2	2	3	1	1	2	0	0	67	67	67
0122	1	1	2	2	4	2	1	2	0	0	76	76	76
0123	2	2	2	2	4	3	1	2	0	0	61	61	61
0124	1	1	2	1	4	1	1	2	0	1	44	44	44
0125	1	2	2	2	3	3	1	2	0	0	76	76	76
0126	1	1	2	1	4	1	1	2	0	0	65	65	65
0127	2	2	2	2	3	3	1	2	1	0	72	72	29
0128	1	1	2	2	1	3	1	1	0	1	15	15	15
0129	1	2	2	2	3	2	1	2	0	0	65	65	65
0130	2	2	2	2	3	3	1	1	1	1	50	33	26
0131	1	2	2	2	4	3	1	2	0	0	56	56	56
0133	2	2	2	2	2	2	1	1	0	0	64	28	64
0134	1	2	2	2	3	2	1	2	0	0	73	73	73
0135	1	1	2	2	4	3	1	2	0	1	13	13	13
0136	1	2	2	2	4	3	1	2	0	0	73	73	73
0137	1	2	2	2	1	3	1	2	0	0	63	63	63
0138	2	2	2	2	2	3	1	2	0	0	48	48	48
0139	2	2	1	2	1	1	2	2	0	0	64	64	64
0140	1	1	2	2	2	1	1	2	0	0	64	64	64
0141	1	1	2	2	2	1	2	2	0	0	64	64	64
0142	1	2	2	2	4	3	1	1	0	1	40	19	40
0143	2	1	2	2	3	1	1	2	0	0	63	63	63
0144	2	2	2	2	3	2	1	2	0	0	66	66	66
0145	1	2	2	2	3	2	1	2	0	0	73	73	73
0146	2	2	2	2	3	2	1	2	0	0	74	74	74
0147	1	2	2	2	2	2	1	2	0	0	74	74	74
0148	2	2	2	2	4	3	1	2	0	0	74	74	74
0149	1	2	2	2	3	2	1	2	1	0	65	65	14
0150	1	2	2	2	1	2	1	2	0	0	74	74	74
0151	2	2	2	2	4	3	1	2	1	0	70	70	20
0152	1	2	2	2	2	3	1	2	0	0	66	66	66
0153	1	2	2	2	2	1	2	2	0	0	75	75	75
0154	1	2	2	2	2	1	1	2	0	0	73	73	73
0155	1	1	2	2	3	3	1	2	0	0	73	73	73
0156	2	1	2	2	3	2	1	2	0	0	66	66	66
0157	1	1	2	2	2	2	1	2	0	0	66	66	66
0158	1	2	2	2	1	2	1	2	0	0	70	70	70
0159	1	2	2	2	1	1	2	2	0	0	67	67	67
0160	1	1	2	2	3	2	1	2	0	1	43	43	43
0161	1	2	2	2	3	3	1	2	0	0	74	74	74
0162	1	1	2	2	3	2	1	2	0	0	77	77	77
0163	1	2	2	2	3	3	1	2	0	0	77	77	77
0164	1	2	2	2	3	2	1	2	0	0	77	77	77
0165	1	1	2	2	3	2	1	2	0	0	68	68	68
0166	1	1	2	2	1	2	1	2	0	0	77	77	77
0167	1	2	2	2	1	2	1	2	0	0	78	78	78
0168	2	2	2	2	1	2	1	2	0	0	78	78	78
0169	1	2	2	2	1	2	1	2	0	0	77	77	77
0170	1	2	2	2	3	3	1	2	0	0	77	77	77
0171	2	2	2	2	4	2	1	2	0	0	69	69	69
0173	2	2	2	2	2	3	1	2	0	0	26	26	26
0174	1	2	2	2	1	3	1	2	0	0	70	70	70
0175	1	1	2	2	3	1	2	2	0	0	22	22	22
0176	1	2	2	2	2	2	2	1	0	1	41	25	41
0177	1	2	2	2	4	2	1	2	0	0	79	79	79
0178	2	2	2	2	3	2	1	2	0	0	79	79	79
0179	1	2	2	2	2	2	2	2	0	0	79	79	79
0180	1	1	2	2	1	1	2	2	0	0	71	71	71
0181	1	1	2	1	4	2	1	2	0	0	42	42	42
0182	1	2	2	2	3	2	1	1	0	1	33	11	33
0183	1	2	2	2	2	3	1	2	0	0	78	78	78
0184	1	2	2	2	4	2	1	2	0	0	65	65	65
0185	1	2	2	2	2	3	1	2	0	0	73	73	73
0186	1	2	2	2	3	3	1	2	0	0	77	77	77
0187	2	2	2	2	2	2	1	2	0	0	73	73	73
0188	1	1	2	2	1	3	1	2	0	1	66	66	66
0189	1	2	2	2	2	3	1	2	0	0	81	81	81
0190	2	2	2	2	2	1	1	2	0	0	65	65	65
0191	1	2	2	2	2	2	2	2	1	0	42	42	37
0192	1	2	2	2	3	2	1	2	0	0	81	81	81
0193	1	2	2	2	3	3	1	2	0	0	81	81	81
0194	1	2	2	1	4	2	1	2	0	0	81	81	81
0195	1	2	2	2	3	2	1	2	0	0	62	62	62
0196	1	2	2	2	3	3	1	2	0	0	13	13	13
0197	1	1	2	2	2	3	1	2	0	0	67	67	67
0198	1	2	2	2	2	3	1	2	0	0	84	84	84
0199	1	2	2	2	1	1	1	2	0	0	84	84	84
0200	1	2	2	2	3	2	1	2	0	0	83	83	83
0201	2	2	2	2	3	3	1	2	0	0	67	67	67
0202	1	2	2	2	3	2	1	2	0	0	65	65	65
0203	1	1	2	2	4	3	1	2	1	0	13	13	13
0204	1	2	2	2	3	2	1	2	0	0	81	81	81
0205	1	2	2	2	1	1	2	2	0	0	65	65	65
0206	1	1	2	1	4	2	1	2	0	0	67	67	67
0207	2	2	2	2	3	3	1	1	0	1	48	25	48
0208	1	1	1	1	4	2	1	2	0	0	75	75	75
0209	1	1	2	2	3	2	1	2	0	0	70	70	70
0210	1	1	2	2	3	2	2	1	0	0	70	67	70
0211	2	1	2	2	3	3	1	2	0	0	81	81	81
0212	1	2	2	2	2	3	2	2	0	0	81	81	81
0213	1	2	2	2	3	2	1	2	0	0	80	80	80
0214	1	2	2	2	4	2	1	1	0	0	73	49	73
0215	2	2	2	2	3	3	1	1	0	0	21	21	21
0216	2	2	2	2	2	3	1	2	0	0	65	65	65
0217	2	2	2	2	2	3	1	2	0	0	65	65	65
0218	2	2	2	2	3	3	1	2	0	0	77	77	77
0219	1	2	2	2	3	2	1	2	0	0	79	79	79
0220	1	2	2	2	3	1	1	2	0	0	69	69	69
0221	1	2	2	2	3	3	1	2	1	1	77	77	50
0222	1	2	2	1	4	3	1	1	1	0	27	27	13
0223	1	1	2	2	2	2	2	2	0	0	78	78	78
0224	1	2	2	2	3	2	1	2	0	0	66	66	66
0225	2	1	2	2	3	3	1	2	0	0	76	76	76
0226	2	2	2	2	3	3	1	2	0	0	70	70	70
0227	1	2	2	2	3	2	1	2	0	0	76	76	76
0228	2	2	2	2	1	1	1	2	0	0	70	70	70
0229	1	2	2	1	4	1	1	2	0	0	70	70	70
0230	2	2	2	2	3	3	1	2	0	0	72	72	72
0231	1	1	2	2	3	1	1	2	0	0	5	5	5
0232	1	2	2	2	1	1	2	2	0	0	68	68	68
0233	1	2	2	2	2	3	1	2	0	0	75	75	75
0235	1	2	2	2	3	2	1	2	1	0	38	38	35
0236	1	2	2	2	4	3	1	2	0	0	66	66	66
0237	1	2	2	2	2	2	1	2	0	0	72	72	72
0238	1	1	2	1	4	3	1	1	0	1	18	18	18
0239	1	1	2	2	3	2	1	2	0	0	67	67	67
0240	1	2	2	2	2	2	1	1	1	1	47	33	28
0241	1	2	2	2	4	3	1	2	0	0	70	70	70
0242	1	2	2	2	3	3	1	2	0	0	61	61	61
0243	1	1	2	2	1	1	2	2	0	0	75	75	75
0244	1	2	2	2	1	2	1	2	0	0	73	73	73
0245	1	2	2	2	3	2	1	2	0	0	72	72	72
0246	1	2	2	2	2	1	2	2	1	0	73	73	38
0247	1	1	2	2	2	2	2	2	0	0	64	64	64
0248	1	2	2	2	1	3	1	2	0	0	58	58	58
0249	1	2	2	2	2	1	2	2	0	0	72	72	72
0250	1	2	2	1	4	2	1	1	0	0	61	31	61
0251	1	2	2	2	1	2	2	2	0	0	65	65	65
0252	1	2	2	2	3	2	1	2	0	0	63	63	63
0253	1	1	2	2	3	2	1	2	0	0	72	72	72
0254	1	2	2	1	4	3	1	2	0	0	72	72	72
0255	1	2	2	2	2	2	1	2	0	0	69	69	69
0256	1	1	2	1	4	3	1	2	0	0	57	57	57
0257	1	2	2	2	3	3	1	2	0	0	64	64	64
0258	1	2	2	2	2	2	1	2	1	0	66	66	37
0259	1	2	2	2	2	2	2	2	0	0	64	64	64
0260	1	2	2	2	3	2	1	2	0	0	64	64	64
0261	2	2	2	2	4	2	1	2	0	0	64	64	64
0262	1	1	2	2	3	3	1	1	0	1	51	51	51
0263	1	1	1	1	4	2	1	2	0	0	4	4	4
0264	2	2	2	2	4	1	1	1	0	1	42	42	42
0265	1	2	2	2	3	3	1	2	0	0	62	62	62
0266	1	2	2	2	3	2	1	2	0	0	55	55	55
0267	1	2	2	2	1	2	1	1	1	1	39	36	24
0268	2	2	2	2	1	1	2	2	0	0	63	63	63
0269	1	1	2	2	2	2	1	2	0	0	63	63	63
0270	2	1	2	2	3	2	1	2	0	0	24	24	24
0271	1	2	2	1	4	2	1	2	0	0	61	61	61
0272	2	2	2	2	3	3	1	1	1	1	33	22	21
0273	1	1	2	2	3	3	1	2	0	0	63	63	63
0274	2	2	2	2	1	2	1	2	0	0	59	59	59
0275	1	2	2	1	4	3	1	2	0	0	65	65	65
0276	1	2	2	1	4	2	1	2	0	0	58	58	58
0277	2	2	2	2	3	2	1	2	0	0	61	61	61
0278	1	1	2	2	2	2	1	2	0	0	69	69	69
0279	1	1	2	2	3	1	2	2	0	0	62	62	62
0280	1	1	2	2	4	3	1	2	0	0	69	69	69
0281	1	2	2	2	2	3	1	2	0	0	64	64	64
0282	1	2	2	2	2	3	1	2	0	0	61	61	61
0283	1	2	2	2	3	2	1	2	0	0	61	61	61
0284	1	1	2	2	4	3	1	2	0	0	61	61	61
0285	1	1	2	1	4	1	1	2	0	0	61	61	61
0286	1	1	2	2	3	3	1	1	0	1	21	21	21
0287	2	2	2	2	2	3	1	2	0	0	60	60	60
0288	1	2	2	2	4	2	1	2	0	0	60	60	60
0289	1	2	2	1	4	2	1	2	0	0	60	60	60
0290	1	1	2	2	3	3	1	1	0	1	14	5	14
0291	1	2	2	2	4	1	1	2	0	0	59	59	59
0292	2	2	2	2	3	3	1	2	0	0	62	62	62
0293	2	2	2	2	2	3	1	2	0	0	60	60	60
0294	2	2	2	2	2	3	1	2	0	0	53	53	53
0295	2	1	2	2	3	2	1	2	0	0	61	61	61
0296	1	2	2	2	2	2	2	2	0	0	59	59	59
0297	1	1	2	2	4	2	1	2	0	0	62	62	62
0298	1	2	2	2	4	3	1	1	0	1	52	29	52
0299	1	2	2	2	2	2	2	2	0	0	52	52	52
0300	1	2	2	2	3	1	1	2	0	0	64	64	64
0301	2	2	2	2	3	3	1	2	0	0	68	68	68
0302	2	1	2	2	3	2	1	2	0	0	39	39	39
0303	1	2	2	2	2	2	2	2	0	0	67	67	67
0304	1	1	2	2	2	2	2	2	0	0	58	58	58
0305	1	2	2	2	2	3	1	2	0	0	63	63	63
0306	1	1	2	2	1	1	2	2	0	0	67	67	67
0307	2	2	2	2	3	3	1	1	0	1	30	15	30
0308	1	2	2	2	3	2	1	2	0	0	65	65	65
0309	1	2	2	2	2	2	2	2	0	0	22	22	22
0310	1	2	1	1	4	3	1	1	0	1	16	11	16
0311	1	2	2	2	3	3	1	1	0	1	51	29	51
0312	1	2	2	2	1	3	1	1	1	1	55	41	29
0313	1	2	2	1	4	2	1	2	0	0	61	61	61
0314	2	1	2	2	3	3	2	1	0	1	29	14	29
0315	1	2	1	2	3	3	1	2	0	0	32	32	32
0316	1	1	2	2	2	3	1	2	0	1	33	33	33
0317	1	1	2	2	4	2	1	2	1	1	26	26	3
0318	2	2	2	2	3	3	1	2	0	0	62	62	62
0319	1	1	2	2	3	1	1	2	0	0	65	65	65
0320	2	2	2	2	3	2	1	1	0	0	62	16	62
0321	1	2	2	2	3	2	1	2	0	0	62	62	62
0322	2	2	2	1	4	3	1	2	0	0	54	54	54
0323	1	2	2	1	4	2	1	2	0	0	60	60	60
0324	2	1	2	2	2	3	1	2	0	0	65	65	65
0325	2	2	2	2	3	2	1	1	0	0	89	10	89
0326	1	2	2	1	4	2	1	2	1	0	15	15	15
0327	2	1	2	1	4	2	1	2	0	0	14	14	14
0328	1	1	2	2	3	3	1	2	0	0	71	71	71
0329	2	2	2	2	4	3	1	2	0	0	67	67	67
0330	1	2	1	2	1	1	2	2	0	0	61	61	61
0331	2	1	2	2	4	2	1	2	0	0	58	58	58
0332	1	2	2	2	2	2	1	2	1	0	77	77	59
0333	1	2	2	2	3	3	1	2	0	0	60	60	60
0334	2	2	2	2	4	3	1	2	0	0	76	76	76
0335	2	1	2	2	2	2	1	2	0	0	51	51	51
0336	1	2	2	2	4	3	1	2	0	0	78	78	78
0337	2	2	2	2	3	2	1	2	0	0	66	66	66
0338	1	2	2	1	4	3	1	2	0	0	65	65	65
0339	1	1	1	2	1	3	1	2	0	0	79	79	79
0340	2	2	2	2	3	2	1	2	0	0	61	61	61
0341	1	1	2	2	3	3	1	2	0	0	50	50	50
0342	1	1	2	2	2	2	1	2	0	0	67	67	67
0343	1	1	2	2	3	2	1	2	0	0	59	59	59
0344	2	1	2	2	3	2	1	2	0	0	60	60	60
0345	1	2	2	2	3	2	1	2	0	0	60	60	60
0346	1	2	2	2	2	3	1	2	0	0	63	63	63
0347	1	2	2	2	3	3	1	2	0	0	36	36	36
0349	1	2	2	2	2	3	1	2	0	0	59	59	59
0350	2	1	2	2	4	3	1	2	0	0	60	60	60
0351	1	1	2	2	3	3	1	2	0	0	62	62	62
0352	2	2	2	1	4	2	1	2	0	0	68	68	68
0353	1	2	2	2	1	1	2	2	0	0	68	68	68
0354	1	2	2	2	3	2	1	2	0	0	68	68	68
0355	1	2	2	2	1	3	1	2	0	0	7	7	7
0356	1	2	2	2	2	2	1	2	0	0	71	71	71
0357	1	2	2	2	3	2	1	2	0	0	71	71	71
0358	1	2	2	1	4	1	1	2	0	0	60	60	60
0359	1	2	2	2	2	2	1	1	1	0	67	4	47
0360	1	2	2	2	1	2	1	2	0	0	61	61	61
0361	1	2	2	2	3	2	1	2	0	0	65	65	65
0362	2	1	2	2	3	2	1	2	1	0	66	66	26
0363	1	2	2	2	1	3	1	2	0	0	69	69	69
0364	1	1	2	2	3	3	1	2	0	0	67	67	67
0365	1	2	2	2	1	3	1	2	0	0	64	64	64
0366	1	2	2	2	3	3	1	1	0	0	75	20	75
0367	1	2	2	2	1	1	2	2	0	0	77	77	77
0368	2	2	2	2	3	3	1	2	0	0	72	72	72
0369	1	2	2	2	3	2	1	2	0	0	73	73	73
0370	1	2	2	2	1	1	2	2	0	0	79	79	79
0371	1	1	2	2	4	2	1	2	1	1	24	24	24
0372	2	1	2	2	3	2	1	2	0	0	59	59	59
0373	2	1	2	2	1	2	1	2	0	0	6	6	6
0374	1	1	2	2	1	1	2	2	0	0	42	42	42
0375	1	2	2	2	4	3	1	2	0	0	75	75	75
0376	2	2	2	2	3	2	1	2	0	0	56	56	56
0377	1	1	2	2	4	3	1	2	0	0	55	55	55
0378	2	1	2	2	3	3	1	2	0	0	48	48	48
0379	2	1	2	2	4	3	1	2	1	1	26	26	26
0380	1	2	2	2	1	1	2	2	0	0	56	56	56
0381	2	2	2	2	3	3	1	2	0	0	58	58	58
0382	1	2	2	2	3	3	1	1		0	61	24	61
0383	1	1	2	2	1	2	1	2	0	0	61	61	61
0384	2	2	2	2	1	3	1	2	0	0	48	48	48
0385	1	2	2	2	3	1	2	2	0	0	46	46	46
0386	2	2	2	2	3	2	1	2	0	0	61	61	61
0387	1	2	2	2	3	3	1	2	0	0	49	49	49
0388	1	1	2	2	3	2	1	2	0	0	62	62	62
0389	1	1	2	2	3	2	1	2	0	0	60	60	60
0390	2	2	2	2	1	2	1	2	0	0	63	63	63
0391	2	2	2	2	3	2	1	2	1	0	60	60	60
0392	2	2	2	2	2	3	1	2	1	0	61	61	61
0393	1	2	2	2	3	3	1	2	0	0	63	63	63
0394	2	2	2	2	2	2	1	2	0	0	62	62	62
0395	1	2	2	2	1	2	1	2	0	0	65	65	65
0397	1	1	2	2	4	1	1	2	0	0	68	68	68
0398	1	1	2	2	1	1	1	2	0	0	83	83	83
0399	2	1	2	2	4	1	1	2	0	0	83	83	83
0400	1	2	2	2	4	3	1	2	0	0	74	74	74
0401	1	2	2	2	2	3	1	2	1	1	57	57	57
0402	1	2	2	2	3	3	1	2	0	0	72	72	72
0403	1	2	2	2	3	3	1	2	0	0	66	66	66
0404	1	2	2	2	3	3	1	2	0	0	75	75	75
0405	1	2	2	2	3	1	1	2	0	0	79	79	79
0406	1	1	2	2	3	2	1	2	0	0	78	78	78
0407	1	2	2	2	2	2	1	2	0	0	77	77	77
0408	1	2	2	2	4	2	1	2	1	0	70	70	70
0409	1	1	2	2	4	2	1	1	0	1	67	67	67
0410	1	2	2	2	3	1	1	2	0	0	74	74	74
0411	1	1	2	2	3	3	1	2	0	0	47	47	47
0412	1	2	2	2	3	2	1	2	0	0	49	49	49
0413	1	2	2	2	3	2	1	2	0	0	68	68	68
0414	2	2	2	2	3	2	1	2	0	0	73	73	73
0415	2	2	2	2	4	2	1	2	0	0	63	63	63
0416	1	2	2	2	3	1	1	1	0	1	45	17	45
0417	2	2	2	2	4	2	1	2	0	0	65	65	65
0418	1	2	2	2	2	3	1	2	0	0	56	56	56
0419	1	1	2	2	2	3	1	1	0	1	25	20	25
0420	1	2	2	2	2	3	1	2	0	0	59	59	59
0421	1	2	1	2	3	2	1	2	0	0	65	65	65
0422	1	2	2	2	3	2	1	2	0	0	52	52	52
0423	1	2	2	2	3	3	1	2	0	0	60	60	60
0424	2	2	2	2	3	2	1	2	0	0	63	63	63
0425	1	2	2	2	4	3	1	2	0	0	63	63	63
0426	1	2	2	2	2	2	1	2	0	0	4	4	4
0427	2	2	2	1	4	3	1	2	1	0	62	62	62
0428	1	1	2	2	4	2	1	2	0	0	56	56	56
0429	1	2	2	2	3	1	1	2	0	0	66	66	66
0430	2	2	2	2	3	2	1	1	0	0	62	25	62
0431	2	2	2	2	3	3	1	2	0	0	63	63	63
0432	1	2	2	2	3	2	1	2	0	0	57	57	57
0434	1	1	2	2	2	2	1	2	0	0	59	59	59
0435	2	2	2	2	4	1	1	2	0	0	60	60	60
0436	1	2	1	2	2	3	1	2	1	0	59	59	59
0437	1	2	2	2	3	3	1	2	0	0	62	62	62
0438	2	1	2	2	4	2	1	2	0	0	60	60	60
0439	2	1	2	2	2	3	1	2	0	0	49	49	49
0440	1	2	2	2	3	3	1	2	0	0	63	63	63
0441	1	2	2	2	2	3	1	2	0	0	52	52	52
0442	1	1	2	2	2	3	1	2	0	0	63	63	63
0443	1	1	2	2	4	3	1	2	0	0	14	14	14
0445	2	2	2	2	3	3	1	2	0	0	62	62	62
0446	2	2	2	2	3	3	1	1	0	1	42	23	42
0447	2	2	2	2	2	3	1	2	0	0	63	63	63
0448	2	2	2	2	3	2	1	2	0	0	54	54	54
0449	2	2	2	2	3	2	1	2	0	0	63	63	63
0450	1	1	2	2	3	3	1	2	0	0	63	63	63
0451	1	2	2	2	2	2	1	2	0	0	48	48	48
0452	1	2	2	1	4	2	1	2	0	0	60	60	60
0453	2	2	2	1	4	2	1	2	0	0	51	51	51
0454	1	2	2	2	3	2	1	2	0	0	39	39	39
0455	1	2	2	2	4	1	1	2	0	0	60	60	60
0456	2	2	2	2	2	1	1	2	0	0	55	55	55
0457	1	2	1	2	2	1	1	2	0	0	49	49	49
0458	2	2	2	2	4	3	1	2	0	0	62	62	62
0459	1	1	2	2	3	2	1	2	0	0	63	63	63
0460	1	2	2	2	3	3	1	2	0	0	59	59	59
0461	1	1	2	1	4	2	1	2	0	0	45	45	45
0462	1	2	2	2	3	2	1	1	0	1	40	7	40
0463	2	1	2	2	3	2	1	2	0	0	63	63	63
0464	1	2	2	2	3	1	1	2	0	0	62	62	62
0465	1	2	2	2	4	1	1	1	1	0	52	32	52
0466	1	2	2	1	4	2	1	2	0	0	62	62	62
0467	1	2	2	2	1	2	1	2	0	0	5	5	5
0468	1	1	2	2	2	3	1	1	1	0	64	51	64
0469	1	2	2	1	4	1	1	2	0	0	62	62	62
0470	2	2	2	2	3	2	1	2	0	0	88	88	88
0471	1	2	2	2	3	2	1	2	0	0	48	48	48
0472	1	2	2	2	3	2	1	2	0	0	50	50	50
0474	2	2	2	2	4	3	1	1	1	1	27	22	27
0475	1	1	2	1	4	1	2	2	0	0	48	48	48
0476	1	2	2	2	3	1	1	2	0	0	54	54	54
0477	2	2	2	2	3	2	1	2	0	0	59	59	59
0478	1	2	2	2	3	3	1	1	0	1	11	5	11
0479	1	2	2	1	4	2	1	2	0	0	27	27	27
0480	1	2	2	2	1	2	1	2	0	0	45	45	45
0481	1	2	2	2	3	3	1	1	0	1	29	15	29
0482	2	2	2	2	3	2	1	2	0	0	61	61	61
0483	1	2	2	2	3	2	1	2	0	0	62	62	62
0484	1	2	2	2	1	3	1	2	0	0	64	64	64
0485	2	2	2	2	3	1	1	2	0	0	62	62	62
0486	2	2	2	2	1	2	2	2	0	0	64	64	64
0487	2	2	2	1	4	2	1	2	0	0	62	62	62
0488	1	2	2	1	4	2	1	1	0	1	9	3	9
0489	2	2	2	2	1	3	1	2	0	0	63	63	63
0490	1	1	2	2	2	3	1	2	0	0	51	51	51
0491	2	2	2	1	4	3	1	2	0	1	25	25	25
0492	2	2	2	2	4	3	1	1	0	0	62	25	62
0493	1	2	2	2	4	3	1	1	0	1	16	11	16
0494	2	1	2	2	1	2	1	2	0	0	55	55	55
0495	1	2	2	1	4	2	1	2	0	0	46	46	46
0496	1	2	2	2	2	3	1	1	0	1	21	15	21
0497	1	2	2	2	1	2	2	2	0	0	61	61	61
0498	1	2	2	2	4	2	1	2	0	0	59	59	59
0499	1	1	2	2	4	2	1	2	0	0	55	55	55
0500	1	1	2	2	4	3	1	2	0	0	54	54	54
0501	1	1	2	2	4	2	1	2	0	0	42	42	42
0502	1	2	2	2	1	1	2	2	0	0	55	55	55
0503	1	2	2	2	4	3	1	1	0	1	23	23	23
0504	1	1	2	2	4	3	1	2	0	0	19	19	19
0505	1	2	2	2	2	3	1	2	0	0	53	53	53
0506	1	1	2	1	4	1	1	2	0	1	29	29	29
0507	1	2	2	2	1	2	2	2	0	0	60	60	60
0508	2	1	2	2	4	2	1	2	0	0	61	61	61
0509	1	2	2	2	3	1	1	2	0	0	61	61	61
0510	2	2	2	2	3	2	1	2	0	0	62	62	62
0512	1	2	2	2	3	3	1	1	0	1	50	12	50
0513	1	2	2	2	4	2	1	2	0	0	111	111	111
0514	2	2	2	1	4	2	1	2	0	0	115	115	115
0515	1	1	2	2	2	2	1	2	0	0	117	117	117
0516	1	2	2	2	4	2	1	2	0	0	120	120	120
0517	1	2	2	2	3	2	1	1	1	1	76	13	76
0518	1	2	2	1	4	2	1	2	1	1	65	65	65
0519	1	2	2	2	3	2	2	2	0	0	119	119	119
0520	1	1	2	2	2	1	2	1	0	0	115	96	115
0522	2	2	2	2	2	2	2	2	0	0	115	115	115
0523	1	2	2	1	4	2	1	2	0	0	111	111	111
0524	2	2	2	2	2	2	2	2	0	0	116	116	116
0525	2	2	2	2	3	2	1	2	0	0	115	115	115
0526	1	1	2	2	1	2	2	2	1	0	91	91	91
0527	1	2	2	2	2	1	2	2	0	0	116	116	116
0528	1	2	2	2	3	2	1	2	0	0	105	105	105
0529	2	2	2	2	4	3	1	2	0	0	108	108	108
0530	1	1	2	2	3	2	1	2	0	0	107	107	107
0531	1	1	2	2	4	1	1	2	0	0	106	106	106
0532	1	1	2	1	4	2	1	2	0	1	42	42	42
0533	1	1	2	2	2	3	1	2	0	0	111	111	111
0535	1	2	2	2	2	3	1	2	0	0	110	110	110
0536	1	1	1	2	4	1	1	2	1	1	6	6	6
0537	2	2	2	2	1	1	2	2	0	0	98	98	98
0538	1	2	2	2	1	3	1	2	0	0	110	110	110
0539	1	1	2	2	4	3	1	2	0	1	27	27	27
0540	2	2	2	2	2	3	1	2	0	0	94	94	94
0541	1	2	2	2	3	3	1	2	0	1	45	45	45
0542	2	2	2	2	1	1	2	2	0	0	102	102	102
0543	1	2	2	2	4	2	1	2	0	0	110	110	110
0544	1	1	2	2	3	3	1	2	0	0	112	112	112
0545	1	2	2	2	4	3	1	1	1	1	41	20	11
0546	1	2	2	2	2	2	1	2	0	1	10	10	10
0547	1	1	2	2	4	1	1	2	0	0	99	99	99
0548	1	2	2	2	3	1	1	2	0	0	97	97	97
0549	1	2	2	2	3	2	1	2	0	0	105	105	105
0550	2	2	2	2	4	3	1	2	0	0	70	70	70
0551	2	2	2	2	3	2	1	2	0	0	109	109	109
0552	1	2	2	2	2	1	2	2	0	0	99	99	99
0553	1	2	2	2	2	2	2	1	0	0	112	10	112
0554	1	1	2	2	3	3	1	2	0	0	60	60	60
0555	1	1	2	2	2	3	1	1	0	1	32	11	32
0556	2	1	2	2	1	2	1	2	0	0	75	75	75
0557	1	2	2	1	4	2	1	2	0	0	107	107	107
0558	1	2	2	2	3	3	1	1	0	1	20	7	20
0559	1	2	2	2	1	1	2	2	0	0	87	87	87
0560	1	2	2	2	3	1	1	2	0	0	107	107	107
0561	2	2	2	2	2	1	2	2	0	0	104	104	104
0562	1	2	2	1	4	2	1	1	0	1	22	11	22
0563	1	2	2	2	1	1	2	2	0	0	95	95	95
0564	1	1	2	2	3	2	1	2	1	0	48	48	36
0565	1	2	2	2	2	2	1	1	0	1	8	5	8
0566	1	1	2	2	3	1	1	2	0	0	96	96	96
0567	1	2	2	2	4	2	1	2	0	0	107	107	107
0568	2	2	2	2	3	2	1	2	0	0	107	107	107
0569	1	2	2	2	3	1	1	2	1	1	47	47	27
0570	1	2	2	2	1	1	2	2	0	0	100	100	100
0571	1	2	2	2	4	1	1	2	0	0	100	100	100
0572	1	1	2	2	1	1	1	2	0	0	76	76	76
0573	1	2	2	1	4	2	1	1	0	1	69	60	69
0574	2	1	2	2	1	2	2	2	0	0	70	70	70
0576	1	1	2	2	1	1	2	2	0	0	93	93	93
0577	1	2	2	1	4	2	1	1	0	1	30	12	30
0578	1	1	1	2	1	2	2	2	0	1	82	82	82
0579	1	2	2	2	2	2	1	1	1	0	106	11	9
0580	1	2	2	2	2	2	1	1	1	0	105	5	35
0582	2	2	2	2	2	2	1	2	0	0	94	94	94
0583	1	2	2	2	2	3	1	2	0	0	93	93	93
0584	1	2	2	2	3	3	1	2	0	0	106	106	106
0585	1	2	2	2	3	2	1	2	0	0	104	104	104
0586	2	2	2	2	4	2	1	1	0	1	34	5	34
0587	2	2	2	2	1	1	2	2	0	0	77	77	77
0589	2	2	2	2	4	1	1	2	0	0	104	104	104
0590	1	1	2	2	3	2	2	1	0	1	17	17	17
0591	1	2	2	2	1	1	2	2	0	0	90	90	90
0592	2	2	2	2	2	2	1	2	0	0	67	67	67
0593	1	2	1	2	3	3	1	2	1	1	41	41	41
0594	2	2	2	1	4	2	1	2	0	0	94	94	94
0595	1	1	2	2	4	2	1	2	0	1	8	8	8
0597	1	1	2	2	3	3	2	2	0	1	16	16	16
0598	1	2	2	2	1	3	1	2	0	0	101	101	101
0599	1	2	2	2	1	1	2	2	0	0	99	99	99
0600	1	1	2	2	1	1	2	2	0	1	23	23	23
0601	1	1	2	2	4	2	1	1	0	0	94	15	94
0602	2	2	2	2	3	2	1	2	0	0	100	100	100
0603	1	2	2	2	3	3	1	2	0	0	92	92	92
0604	1	1	2	2	3	2	1	2	0	0	103	103	103
0605	1	2	2	2	3	2	1	2	0	0	99	99	99
0606	1	1	2	2	2	2	1	2	0	0	98	98	98
0607	1	2	2	2	2	2	1	2	0	0	99	99	99
0608	1	1	2	2	2	2	1	2	0	0	87	87	87
0609	2	2	2	1	4	2	1	2	1	1	31	31	31
0610	1	2	2	2	1	1	2	2	0	0	92	92	92
0611	1	2	2	2	1	2	2	2	0	0	93	93	93
0612	1	2	2	1	4	1	1	1	0	1	14	3	14
0613	1	1	2	2	3	2	1	2	0	0	93	93	93
0614	1	2	2	2	4	2	1	2	0	0	99	99	99
0615	1	2	2	2	3	3	1	2	0	0	100	100	100
0616	1	2	2	2	2	2	1	2	0	0	97	97	97
0617	1	1	2	2	3	3	1	2	0	1	14	14	14
0618	1	2	2	1	4	3	1	2	0	0	64	64	64
0619	1	2	2	2	3	2	2	2	0	0	97	97	97
0620	1	2	2	2	1	2	1	2	0	0	95	95	95
0621	2	2	2	2	1	2	1	2	0	0	102	102	102
0622	1	2	2	2	3	2	2	2	0	0	93	93	93
0623	1	2	2	2	4	3	1	2	0	0	85	85	85
0624	1	2	2	2	3	2	1	2	0	0	95	95	95
0625	2	1	2	1	4	2	1	2	0	0	86	86	86
0626	2	2	2	2	2	3	1	2	0	0	63	63	63
0627	1	2	2	2	3	3	1	2	0	0	84	84	84
0628	1	2	2	2	3	2	2	2	0	1	89	89	89
0629	1	2	2	2	3	3	1	2	0	0	91	91	91
0630	1	2	2	2	4	2	1	2	0	0	86	86	86
0631	1	2	2	1	4	3	1	1	0	1	48	34	48
0632	1	2	2	1	4	3	1	2	0	1	6	6	6
0633	1	2	2	2	1	1	2	2	0	0	97	97	97
0634	2	2	2	1	4	2	1	2	0	0	76	76	76
0635	1	2	2	1	4	1	1	2	0	0	84	84	84
0636	1	2	2	2	4	3	1	2	0	0	96	96	96
0637	1	2	2	2	2	2	1	2	0	0	96	96	96
0638	2	1	2	2	4	2	1	2	0	0	89	89	89
0639	1	2	2	2	3	3	1	2	0	0	87	87	87
0640	2	2	2	2	3	2	1	2	0	0	59	59	59
0641	2	2	2	2	3	2	1	2	0	0	95	95	95
0642	2	1	2	2	2	2	1	2	0	0	96	96	96
0643	1	1	2	1	4	2	1	1	0	1	74	15	74
0644	1	1	2	2	3	1	1	2	0	0	86	86	86
0645	1	1	2	2	4	1	1	2	0	0	96	96	96
0646	1	2	2	1	4	2	1	2	0	0	95	95	95
0647	1	1	2	2	3	2	1	2	0	0	80	80	80
0648	1	2	2	2	1	1	2	2	0	0	73	73	73
0649	1	1	2	2	3	1	1	2	0	0	83	83	83
0650	1	2	2	2	2	3	1	2	0	0	93	93	93
0651	1	1	2	2	4	3	1	1	0	1	33	26	33
0652	2	1	2	2	1	1	2	1	0	1	91	91	91
0653	1	2	2	2	4	2	1	2	0	0	72	72	72
0654	1	2	2	2	4	2	1	2	0	0	85	85	85
0655	1	2	2	2	4	2	1	2	1	0	86	86	86
0656	1	2	2	2	4	3	1	2	1	1	39	39	24
0657	1	2	2	2	3	2	1	2	0	0	90	90	90
0658	1	2	2	2	3	2	1	2	0	0	87	87	87
0659	1	2	2	2	2	2	2	2	0	0	94	94	94
0660	1	2	2	2	4	2	1	2	0	0	90	90	90
0661	1	2	2	2	4	2	1	2	0	1	53	53	53
0662	1	2	2	2	4	3	1	1	0	0	72	7	72
0663	1	1	2	2	2	3	1	2	0	0	76	76	76
0664	1	2	2	2	3	2	1	2	0	0	89	89	89
0665	1	1	2	1	4	2	1	1	0	1	38	23	38
0666	1	2	2	2	3	1	1	2	0	0	81	81	81
0667	2	2	2	2	3	2	1	2	0	0	64	64	64
0668	1	1	2	2	1	3	1	2	0	0	84	84	84
0669	1	2	2	2	2	3	1	2	0	0	86	86	86
0670	1	2	2	2	3	2	1	2	0	0	95	95	95
0671	1	2	2	2	4	2	1	2	0	0	86	86	86
0672	1	2	2	2	1	1	2	2	0	0	91	91	91
0673	1	2	2	2	1	1	2	2	0	0	85	85	85
0674	1	2	2	2	3	3	1	2	0	0	87	87	87
0675	2	2	2	1	4	3	1	1	0	1	11	9	11
0676	1	2	2	2	3	3	1	2	1	0	87	87	10
0677	2	2	2	2	2	2	2	2	1	0	92	92	48
0678	1	2	2	2	1	2	2	2	0	0	68	68	68
0679	1	2	2	2	2	3	1	2	0	0	79	79	79
0680	1	2	2	2	1	2	2	2	0	0	44	44	44
0681	2	2	2	2	3	3	1	2	0	0	91	91	91
0682	1	1	2	2	4	2	1	2	0	0	88	88	88
0683	1	1	2	2	4	1	1	2	1	0	86	86	76
0684	1	1	2	2	3	2	1	2	0	0	84	84	84
0685	1	2	2	2	3	2	2	2	0	0	86	86	86
0686	1	1	2	1	4	2	1	1	0	1	54	54	54
0687	1	2	2	2	3	2	1	2	0	0	88	88	88
0688	1	1	2	2	3	3	1	2	0	0	87	87	87
0689	1	2	2	2	1	1	2	2	0	0	48	48	48
0690	1	2	2	2	3	1	1	2	0	0	94	94	94
0691	1	1	2	2	2	2	2	2	0	0	81	81	81
0692	1	1	2	2	1	2	1	2	0	0	83	83	83
0693	1	2	2	2	1	1	2	2	0	0	81	81	81
0694	2	2	2	2	4	1	1	2	0	0	88	88	88
0695	1	2	2	2	3	3	1	1	0	1	56	42	56
0696	2	2	2	2	1	1	2	2	0	0	88	88	88
0697	1	1	2	2	4	2	1	2	0	0	88	88	88
0698	1	2	2	2	2	3	2	2	0	0	75	75	75
0699	1	2	2	2	3	2	1	1	0	1	70	14	70
0700	1	2	2	2	1	1	2	2	0	0	5	5	5
0701	2	2	2	2	4	2	1	2	0	0	84	84	84
0702	2	2	2	2	3	2	1	2	0	0	80	80	80
0703	1	2	2	2	2	1	2	2	0	0	84	84	84
0704	1	2	2	2	2	3	1	2	0	0	74	74	74
0705	1	2	2	2	2	3	1	2	0	0	75	75	75
0706	2	2	2	2	3	2	1	2	0	0	82	82	82
0707	2	1	2	2	3	3	1	1	0	1	17	5	17
0708	1	2	2	2	1	1	2	2	0	0	83	83	83
0709	1	2	2	2	3	1	1	2	0	0	84	84	84
0710	1	2	2	2	1	1	1	2	0	0	84	84	84
0711	1	2	2	2	3	3	1	1	1	0	91	82	55
0712	1	1	2	2	3	3	1	2	0	0	87	87	87
0713	1	2	2	2	2	3	1	2	0	0	58	58	58
0714	1	2	2	2	3	1	1	2	0	0	83	83	83
0715	1	1	2	2	4	1	2	2	0	1	10	10	10
0716	1	2	2	2	4	2	1	2	0	0	81	81	81
0717	1	2	2	2	3	3	2	2	0	1	27	27	27
0718	1	2	2	2	2	2	2	2	0	1	29	29	29
0719	1	2	2	1	4	3	1	1	0	1	3	2	3
0720	1	2	2	2	3	3	1	1	0	1	28	13	28
0721	2	2	2	2	4	2	1	2	0	0	81	81	81
0722	1	1	2	1	4	2	1	1	0	1	53	39	53
0723	2	2	2	2	3	2	1	2	0	0	73	73	73
0724	2	2	2	2	3	2	1	2	0	0	80	80	80
0725	1	2	2	1	4	1	1	2	0	0	75	75	75
0726	1	2	2	1	4	3	1	2	0	0	77	77	77
0727	2	2	2	2	4	3	1	2	0	0	83	83	83
0728	2	2	2	2	2	1	2	2	0	0	68	68	68
0729	1	2	2	2	4	3	1	2	0	1	87	87	87
0730	1	1	2	2	3	3	1	2	1	1	62	62	37
0731	1	2	2	2	3	3	1	1	0	1	39	39	39
0732	2	1	2	1	4	1	1	2	0	0	81	81	81
0733	2	1	2	2	3	2	1	2	0	0	80	80	80
0734	2	1	2	2	3	2	1	2	0	0	81	81	81
0735	1	2	2	2	3	3	1	1	0	1	31	22	31
0736	1	2	1	2	3	1	1	2	0	0	84	84	84
0737	1	1	2	2	3	1	1	2	1	1	27	27	27
0738	1	2	2	2	4	2	1	2	0	0	76	76	76
0739	1	2	2	2	4	2	1	2	0	0	72	72	72
0740	1	1	2	2	3	1	1	2	0	0	50	50	50
0741	2	2	2	2	2	3	1	2	0	0	84	84	84
0742	1	1	2	1	4	2	1	2	0	0	79	79	79
0743	2	2	2	2	4	3	1	2	0	0	67	67	67
0744	1	1	2	1	4	1	1	2	0	0	77	77	77
0745	1	2	2	2	3	2	1	2	0	0	79	79	79
0746	1	2	2	2	4	1	1	2	0	0	77	77	77
0747	1	2	2	2	1	1	2	2	0	0	77	77	77
0748	1	1	2	2	2	3	1	2	0	0	81	81	81
0749	1	2	2	2	3	3	1	1	0	1	37	22	37
0750	1	2	2	2	2	2	1	2	0	0	71	71	71
0751	1	1	2	2	1	1	2	2	0	0	78	78	78
0752	1	1	2	1	4	2	1	2	0	0	74	74	74
0753	2	2	2	2	3	3	1	2	0	0	73	73	73
0754	1	2	2	2	1	2	2	2	0	0	86	86	86
0755	1	2	2	2	2	2	1	2	0	0	78	78	78
0756	1	1	2	2	3	2	1	1	0	1	37	13	37
0757	2	2	2	2	4	3	1	1	0	1	67	67	67
0758	1	2	2	2	2	3	1	2	0	0	77	77	77
0759	2	2	2	2	4	3	1	2	0	0	78	78	78
0760	1	2	2	2	3	2	1	2	0	0	86	86	86
0761	1	1	2	2	3	2	1	2	0	0	83	83	83
0762	1	1	2	1	4	2	1	2	0	0	77	77	77
0763	1	2	2	2	2	2	1	2	0	0	85	85	85
0764	1	2	2	2	3	3	1	2	0	0	70	70	70
0765	1	2	2	2	4	3	1	2	0	0	77	77	77
0766	1	2	2	2	3	3	1	1	0	0	46	46	46
0767	1	1	2	2	2	1	2	2	0	0	71	71	71
0768	2	2	2	2	4	3	1	2	0	0	106	106	106
0769	1	2	2	1	4	2	1	1	0	1	21	11	21
0770	1	1	1	2	4	2	1	2	0	0	113	113	113
0771	1	2	2	1	4	3	1	2	0	0	111	111	111
0772	1	2	2	1	4	2	1	2	0	0	109	109	109
0773	1	2	2	2	3	3	1	2	0	0	111	111	111
0774	1	2	2	2	2	1	2	2	0	0	111	111	111
0775	1	2	2	2	3	2	1	2	0	0	113	113	113
0776	1	2	2	2	2	2	2	2	0	0	108	108	108
0777	1	1	2	2	4	3	1	2	1	1	21	21	14
0778	1	2	2	2	4	3	1	2	1	1	21	21	15
0779	2	2	2	2	3	3	1	2	0	0	111	111	111
0780	1	1	2	1	4	2	2	1	0	1	49	49	49
0781	1	1	2	2	4	2	1	2	0	0	104	104	104
0782	1	1	2	2	1	1	2	2	0	0	113	113	113
0783	1	2	2	1	4	2	1	2	0	0	100	100	100
0784	1	1	2	2	4	2	1	2	1	0	108	108	39
0785	1	1	2	1	4	3	1	1	0	1	56	56	56
0786	2	2	2	1	4	3	1	1	0	1	79	43	79
0787	1	2	2	2	3	2	1	2	0	0	107	107	107
0788	1	1	2	2	4	2	1	2	0	1	110	110	110
0789	1	2	2	2	3	3	1	2	0	0	112	112	112
0790	1	1	2	2	3	1	2	2	0	0	112	112	112
0791	2	2	2	2	3	2	1	2	0	0	100	100	100
0792	1	2	2	2	2	2	2	2	0	0	64	64	64
0793	1	2	2	2	3	3	1	2	0	0	93	93	93
0794	1	2	2	1	4	1	1	2	0	0	93	93	93
0795	2	2	2	2	2	2	2	2	0	0	98	98	98
0796	2	2	2	2	3	2	1	2	0	0	80	80	80
0797	1	1	2	2	1	1	2	2	0	0	101	101	101
0799	1	2	2	2	1	1	2	2	0	0	93	93	93
0800	2	2	2	2	2	1	2	2	0	0	70	70	70
0801	1	1	2	1	4	1	1	2	1	1	39	39	18
0802	1	1	2	2	4	2	1	2	0	0	82	82	82
0803	1	2	2	2	4	2	1	2	0	0	79	79	79
0804	1	2	2	2	4	2	1	1	0	0	84	46	84
0805	1	2	2	2	2	3	1	2	0	0	94	94	94
0806	1	2	2	2	2	1	2	2	0	0	97	97	97
0807	1	2	2	2	4	3	1	1	0	1	27	15	27
0808	1	2	2	2	4	1	1	2	0	0	87	87	87
0809	1	2	2	2	3	2	1	1	0	1	29	6	29
0810	1	2	2	2	3	2	1	2	1	0	92	92	75
0811	1	2	2	2	4	2	1	2	0	0	94	94	94
0812	1	2	2	2	3	3	1	2	0	0	89	89	89
0813	1	2	2	2	3	2	1	2	0	0	86	86	86
0814	1	2	2	2	2	3	1	1	0	1	8	8	8
0815	1	1	2	2	3	1	1	2	0	0	73	73	73
0816	1	2	2	2	3	3	1	2	0	0	81	81	81
0817	2	2	2	2	3	3	1	2	0	0	78	78	78
0818	1	2	2	1	4	3	1	2	0	0	95	95	95
0819	1	1	2	1	4	2	1	1	0	1	65	16	65
0821	1	1	2	2	2	1	2	2	0	0	93	93	93
0822	2	2	2	2	4	2	1	2	0	0	8	8	8
0823	1	1	2	2	1	1	2	2	0	0	85	85	85
0824	1	1	2	2	3	3	1	1	0	1	29	9	29
0825	2	2	2	2	3	2	1	2	0	0	92	92	92
0826	1	2	2	2	3	3	1	1	0	1	68	46	68
0827	1	1	2	1	4	2	1	1	0	1	59	36	59
0828	1	2	2	1	4	2	1	1	0	1	45	45	45
0829	1	1	1	2	4	2	1	1	0	1	21	21	21
0830	1	2	2	2	4	3	1	2	0	0	85	85	85
0831	1	2	2	2	3	2	1	2	0	0	84	84	84
0832	1	2	2	2	2	3	1	2	0	0	87	87	87
0833	1	2	2	2	2	3	1	2	0	0	82	82	82
0834	1	2	2	2	3	3	1	2	0	0	90	90	90
0835	2	2	2	2	3	2	1	1	0	1	51	39	51
0836	1	1	2	2	2	1	2	2	0	0	81	81	81
0837	1	2	2	2	2	3	1	2	0	0	85	85	85
0838	1	1	2	2	3	2	1	2	0	1	20	20	20
0839	1	2	2	2	3	1	2	2	0	0	77	77	77
0840	1	2	2	2	2	3	1	2	0	0	87	87	87
0841	1	2	2	1	4	3	1	1	0	0	80	20	80
0842	1	2	2	2	4	3	1	2	0	0	84	84	84
0843	1	2	2	2	2	2	1	2	0	0	72	72	72
0844	1	2	2	2	3	2	1	2	0	0	75	75	75
0845	2	2	2	1	4	2	1	2	0	0	88	88	88
0846	1	2	2	2	3	3	1	2	0	0	81	81	81
0847	1	1	2	2	2	1	2	2	1	1	67	67	59
0848	2	2	2	1	4	2	1	2	0	0	87	87	87
0849	1	1	2	1	4	2	1	2	0	1	61	61	61
0850	1	2	2	2	2	2	2	2	0	0	87	87	87
0851	1	2	2	2	2	2	2	2	0	0	58	58	58
0852	1	1	2	2	4	1	1	2	0	0	80	80	80
0853	2	2	2	2	2	3	1	2	0	0	80	80	80
0854	1	2	2	2	2	3	1	2	0	0	85	85	85
0855	1	2	2	2	3	2	1	2	0	0	78	78	78
0856	1	2	2	2	1	1	2	2	0	0	73	73	73
0857	1	2	2	2	2	1	2	2	0	0	76	76	76
0858	1	1	2	2	2	2	2	2	0	0	85	85	85
0859	1	2	2	2	3	3	1	2	0	0	84	84	84
0860	1	2	2	2	3	2	2	1	0	0	77	6	77
0861	2	2	2	2	3	2	1	1	0	0	76	46	76
0862	1	1	2	2	1	1	2	2	0	0	78	78	78
0863	1	2	2	2	3	2	1	2	0	0	78	78	78
0864	2	2	2	2	3	1	2	2	0	0	77	77	77
0865	1	2	2	2	3	2	1	2	0	0	79	79	79
0866	1	2	2	2	2	2	1	2	0	0	86	86	86
0867	2	1	2	2	1	1	2	2	0	0	65	65	65
0868	2	2	2	2	3	1	1	2	0	0	78	78	78
0869	1	2	2	1	4	2	1	1	0	0	51	44	51
0870	1	1	2	2	2	3	1	2	0	0	69	69	69
0871	1	2	2	2	3	2	2	1	0	0	76	30	76
0872	2	2	2	2	3	3	1	2	0	0	78	78	78
0873	1	1	2	2	1	1	2	2	0	0	81	81	81
0874	1	1	2	2	4	3	1	1	0	1	30	15	30
0875	1	2	2	2	2	1	2	2	0	0	105	105	105
0876	2	1	2	2	2	3	1	2	0	0	105	105	105
0877	2	2	2	2	2	1	2	2	0	0	103	103	103
0878	1	1	2	2	2	3	1	2	0	0	119	119	119
0879	1	2	1	2	3	3	1	2	0	0	104	104	104
0880	1	2	2	2	3	3	1	2	0	0	110	110	110
0881	1	2	2	2	2	1	1	2	0	0	109	109	109
0882	1	2	2	2	2	2	2	2	0	0	111	111	111
0883	2	2	2	2	3	3	1	2	0	0	83	83	83
0884	1	2	2	2	2	2	2	2	0	0	106	106	106
0885	1	2	2	2	3	2	1	2	0	0	99	99	99
0886	2	2	2	2	4	2	1	2	0	0	104	104	104
0887	2	2	2	2	3	3	1	2	0	0	50	50	50
0888	1	2	2	1	4	2	1	1	0	1	37	16	37
0889	2	2	2	2	4	2	1	2	0	0	101	101	101
0890	2	2	2	2	2	3	1	2	1	0	84	84	27
0891	2	1	1	2	4	1	1	2	0	0	98	98	98
0892	1	1	2	2	2	1	1	2	0	0	92	92	92
0893	1	2	2	2	3	2	1	1	0	1	44	44	44
0894	2	1	2	2	4	2	1	1	0	1	10	14	10
0895	2	2	2	2	4	3	1	1	1	1	65	65	65
0896	1	2	2	2	3	1	2	2	0	0	100	100	100
0897	2	2	2	2	4	3	1	2	0	0	75	75	75
0898	1	2	1	1	4	2	1	2	0	0	95	95	95
0899	1	2	2	2	1	1	2	2	0	0	95	95	95
0900	1	2	2	2	3	1	1	2	0	0	95	95	95
0901	1	2	2	2	2	1	2	2	0	0	81	81	81
0902	1	1	2	1	4	2	1	2	1	1	61	61	61
0903	1	2	2	2	4	2	1	2	0	0	79	79	79
0904	1	2	2	2	2	1	2	2	0	0	91	91	91
0905	1	2	2	1	4	1	1	2	0	0	88	88	88
0906	1	1	2	2	3	1	1	2	0	0	83	83	83
0907	2	2	2	2	2	2	1	2	0	0	63	63	63
0908	2	2	2	2	4	2	1	2	0	0	85	85	85
0909	1	1	2	2	2	3	1	2	0	0	69	69	69
0910	1	1	2	2	3	3	1	2	0	0	83	83	83
0911	1	2	2	2	1	1	2	2	0	0	84	84	84
0912	2	2	2	2	1	3	2	2	0	0	89	89	89
0913	1	2	2	2	2	2	1	2	0	0	84	84	84
0914	1	2	2	2	1	3	1	2	0	0	87	87	87
0915	1	2	2	2	1	1	2	2	0	0	73	73	73
0916	2	2	2	2	2	3	1	2	0	0	72	72	72
0917	2	2	2	2	3	3	1	1	0	1	27	12	27
0918	1	2	2	2	2	1	2	2	0	0	83	83	83
0919	1	2	2	2	4	2	1	2	0	0	84	84	84
0920	1	1	2	2	4	1	1	2	0	0	78	78	78
0921	1	1	2	2	1	1	2	2	0	0	77	77	77
0922	1	2	2	2	3	3	1	2	0	0	84	84	84
0923	2	2	2	2	3	3	1	2	0	0	74	74	74
0925	2	2	2	2	1	2	1	2	0	0	83	83	83
0926	1	2	2	2	2	1	2	2	0	0	105	105	105
0927	2	1	2	2	4	1	2	2	0	0	86	86	86
0928	1	2	2	2	2	3	1	2	0	0	90	90	90
0929	2	2	2	1	4	2	1	2	1	0	89	89	81
0930	1	2	2	1	4	2	1	2	0	0	92	92	92
0931	2	2	2	2	1	1	2	2	0	0	80	80	80
0932	1	2	2	2	3	2	2	2	0	0	75	75	75
0933	1	2	2	2	3	2	1	2	0	0	75	75	75
0934	1	2	2	2	3	2	1	2	0	0	86	86	86
0935	2	2	2	2	2	2	2	2	1	1	62	62	52
0936	2	1	2	2	4	2	1	2	0	0	30	30	30
0937	1	1	2	2	3	2	2	2	0	0	81	81	81
0939	1	1	2	2	4	3	1	1	0	1	16	16	16
0940	1	1	2	2	3	1	1	2	0	0	73	73	73
0941	1	1	2	2	4	2	1	1	0	0	73	20	73
0942	1	2	2	2	3	1	1	2	0	0	72	72	72
0943	2	1	2	2	4	2	1	2	0	0	38	38	38
0944	1	1	2	1	4	3	1	1	0	1	9	9	9
0945	2	2	2	2	3	3	1	2	0	0	74	74	74
0946	2	1	2	2	1	1	2	2	0	0	79	79	79
0947	1	2	2	2	4	3	1	2	0	0	79	79	79
0948	1	2	2	2	3	2	1	1	0	0	43	20	43
0949	1	2	2	2	3	3	1	2	0	0	54	54	54
0950	2	2	2	2	2	1	2	2	0	0	64	64	64
0951	1	2	2	1	4	2	1	2	0	0	62	62	62
0952	2	2	2	2	3	3	1	2	0	0	81	81	81
0953	1	2	2	2	4	2	1	1	0	1	77	27	77
0954	1	1	2	2	3	2	2	1	0	1	76	65	76
0955	1	2	2	2	4	2	1	2	0	0	92	92	92
0956	1	2	2	2	2	2	1	2	0	0	94	94	94
0957	2	2	2	2	3	2	1	2	0	0	92	92	92
0958	1	1	2	2	4	2	1	2	0	0	108	108	108
0960	2	1	2	1	4	1	1	2	0	0	92	92	92
0961	1	2	2	2	3	2	1	2	0	0	94	94	94
0962	1	2	2	2	3	3	2	2	0	0	69	69	69
0964	1	2	2	2	3	2	1	2	0	0	99	99	99
0965	1	2	2	2	3	3	1	2	0	0	104	104	104
0966	1	2	2	1	4	2	1	1	0	1	50	27	50
0967	1	2	2	1	4	2	1	1	0	1	69	60	69
0968	2	1	2	2	4	3	1	2	0	0	101	101	101
0969	1	2	2	2	2	3	1	2	0	0	94	94	94
0970	2	2	2	2	3	1	1	2	0	0	99	99	99
0971	1	2	2	2	4	1	1	2	0	0	106	106	106
0972	2	1	2	2	2	2	2	2	0	0	109	109	109
0973	1	2	2	2	2	2	1	2	0	0	71	71	71
0974	2	2	2	2	3	2	1	2	0	0	107	107	107
0975	1	2	2	2	3	3	2	2	0	0	100	100	100
0976	2	2	2	2	3	2	1	2	0	0	97	97	97
0977	2	2	2	2	3	2	1	2	1	1	79	79	79
0978	2	1	2	2	4	2	1	1	0	0	21	21	21
0979	1	1	2	2	3	1	2	2	0	0	107	107	107
0980	1	2	2	2	3	2	1	2	0	0	95	95	95
0981	1	2	2	2	1	3	1	2	0	0	110	110	110
0982	1	2	2	1	4	1	1	2	1	1	22	22	22
0983	1	2	2	2	3	3	1	2	0	0	108	108	108
0984	2	1	2	2	2	2	1	2	0	0	103	103	103
0985	1	2	2	2	3	3	1	2	0	0	99	99	99
0986	1	1	2	2	3	3	1	2	0	0	60	60	60
0987	1	2	2	2	3	1	1	2	0	0	99	99	99
0989	2	2	2	2	2	3	1	2	0	0	99	99	99
0990	2	2	2	2	3	3	1	1	0	1	17	9	17
0992	1	2	2	2	3	3	1	2	0	0	104	104	104
0993	1	2	2	2	3	3	2	2	0	0	109	109	109
0994	1	2	2	2	3	1	1	2	0	0	111	111	111
0995	1	1	2	2	3	1	1	2	0	0	101	101	101
0996	1	1	2	2	2	1	1	2	0	0	103	103	103
0998	1	2	2	1	4	3	1	2	0	0	104	104	104
0999	2	2	2	2	3	2	1	2	0	0	108	108	108
1000	1	1	2	1	4	2	2	1	0	1	49	30	49
1001	2	1	2	2	3	1	2	2	1	1	49	49	44
1003	1	1	2	2	4	2	1	2	0	1	14	14	14
1004	1	1	2	2	3	2	2	2	1	1	68	68	46
1005	1	2	2	2	3	3	2	1	1	1	36	11	10
1006	1	2	2	2	3	3	1	1	0	1	45	18	45
1007	1	1	2	2	2	3	1	2	1	1	65	65	65
1008	2	2	2	1	4	3	1	2	0	0	106	106	106
1009	2	2	2	2	3	3	2	2	0	0	116	116	116
1010	1	1	2	2	4	3	2	2	0	0	116	116	116
1011	1	2	2	1	4	2	1	2	0	0	111	111	111
1012	1	2	2	2	2	2	1	2	0	0	111	111	111
1013	1	2	2	2	4	2	1	2	0	0	112	112	112
1014	1	2	2	2	3	1	2	2	0	0	121	121	121
1015	1	2	2	2	1	1	2	2	0	0	121	121	121
1016	1	2	2	2	1	1	2	2	0	0	118	118	118
1017	2	2	2	2	3	3	2	2	0	0	120	120	120
1018	1	2	2	2	3	1	2	2	0	0	121	121	121
1020	1	2	2	2	3	2	2	2	0	0	122	122	122
1021	1	2	2	2	4	2	1	2	0	0	110	110	110
1022	2	2	2	1	4	2	1	2	1	0	123	123	56
1023	1	2	2	2	3	2	1	2	0	0	117	117	117
1024	1	2	2	2	3	3	2	1	0	1	13	11	13
1025	1	1	2	2	4	1	1	2	0	0	113	113	113
1026	1	2	2	2	4	1	1	2	0	0	123	123	123
1027	2	1	2	2	1	1	2	2	0	0	117	117	117
1028	1	2	2	2	4	1	1	2	0	0	105	105	105
1029	2	2	2	2	4	3	1	2	0	0	114	114	114
1030	2	2	2	2	2	3	1	2	0	0	126	126	126
1031	1	1	2	2	2	2	1	2	0	1	102	102	102
1032	1	2	2	2	3	1	1	2	0	0	126	126	126
1033	1	2	2	2	3	3	1	2	0	0	111	111	111
1034	1	2	2	2	3	3	1	1	0	1	32	27	32
1036	1	1	2	2	3	2	2	1	0	1	61	61	61
1037	2	2	2	2	3	2	1	2	0	0	118	118	118
1038	1	1	2	2	1	2	2	2	0	0	119	119	119
1039	1	2	2	2	1	3	1	2	0	0	124	124	124
1040	1	1	2	2	3	1	2	2	1	1	94	94	39
1042	1	2	2	2	1	1	2	2	0	0	95	95	95
1043	1	2	2	2	2	1	2	2	0	0	127	127	127
1044	1	2	2	2	3	2	1	2	0	0	121	121	121
1045	2	2	2	2	3	3	1	2	0	0	121	121	121
1046	2	2	2	1	4	3	2	2	0	0	116	116	116
1047	2	2	2	1	4	2	1	2	0	0	70	70	70
1049	2	2	2	2	1	3	1	2	0	0	125	125	125
1050	1	2	2	2	2	1	2	2	0	0	125	125	125
1051	2	2	2	2	1	1	2	2	0	0	125	125	125
1052	2	1	2	2	3	3	2	2	0	0	128	128	128
1053	2	2	2	1	4	3	2	2	1	1	63	63	14
1054	1	2	2	2	3	2	1	2	0	0	125	125	125
1055	1	1	2	2	2	2	2	2	0	0	128	128	128
1057	2	2	2	2	3	2	1	2	0	0	123	123	123
1058	2	2	2	2	3	2	1	2	0	0	79	79	79
1059	1	1	2	2	1	1	2	2	0	0	116	116	116
1060	1	2	2	2	2	2	2	2	0	0	118	118	118
1061	2	2	2	2	4	2	1	2	0	0	122	122	122
1062	2	2	2	1	4	2	2	2	0	0	124	124	124
1063	2	2	2	2	3	2	2	2	1	1	74	74	74
1064	2	2	2	2	3	2	2	2	0	0	113	113	113
1065	2	2	2	2	3	1	1	2	0	0	128	128	128
1066	1	2	2	2	2	2	1	2	0	0	127	127	127
1067	1	2	2	2	2	2	1	2	0	0	126	126	126
1068	1	2	2	1	4	2	1	2	0	0	125	125	125
1070	1	2	2	1	4	2	1	2	0	0	61	61	61
1071	1	2	2	2	4	1	1	2	0	0	129	129	129
1072	1	2	2	2	2	3	1	1	0	1	30	12	30
1074	1	2	2	2	2	1	2	2	0	0	102	102	102
1075	1	2	2	2	2	1	2	2	0	0	127	127	127
1076	1	1	2	2	1	1	2	2	0	0	86	86	86
1077	1	2	2	2	3	1	1	2	0	0	72	72	72
1078	1	1	2	2	2	2	2	2	0	0	127	127	127
1079	1	2	2	1	4	2	1	1	0	1	78	55	78
1081	1	2	2	2	1	2	1	2	0	0	127	127	127
1138	1	2	2	2	2	3	1	2	0	0	57	57	57
1139	1	2	2	1	4	2	1	2	0	0	57	57	57
1140	1	2	2	2	3	3	1	2	0	0	61	61	61
1141	2	2	2	2	3	2	1	2	0	0	4	4	4
1142	1	2	2	1	4	2	1	2	0	0	67	67	67
1143	1	2	2	2	3	2	2	2	0	0	65	65	65
1183	1	2	1	2	1	2	2	2	0	0	119	119	119
1184	1	2	2	2	4	3	1	2	0	0	110	110	110
1185	2	2	2	2	3	3	1	1	0	1	29	16	29
1186	2	2	2	2	3	1	2	2	0	0	124	124	124
1187	1	2	2	1	4	2	1	2	0	0	15	15	15
1188	1	1	2	2	3	1	1	2	0	0	112	112	112
1189	1	2	2	2	2	3	1	2	0	0	114	114	114
1190	1	2	2	2	2	2	1	2	0	0	124	124	124
1191	2	2	2	2	3	2	1	2	0	0	120	120	120
1192	1	1	2	2	4	3	1	1	0	0	13	13	13
1193	1	2	2	2	3	3	1	1	0	1	26	8	26
1194	1	2	2	2	1	2	1	2	0	0	117	117	117
1195	1	2	2	2	2	3	1	2	0	0	117	117	117
1196	1	2	2	2	3	2	1	2	0	0	107	107	107
1197	1	2	2	2	4	1	2	2	0	0	119	119	119
1203	2	1	2	2	3	1	1	2	0	0	122	122	122
1204	1	2	2	2	3	1	2	2	0	0	107	107	107
1205	1	2	2	2	4	2	1	2	1	1	64	64	39
1209	1	2	2	2	3	1	1	2	0	0	92	92	92
1210	1	2	2	2	3	2	1	2	0	0	123	123	123
1211	1	1	2	2	2	1	2	2	0	0	60	60	60
1212	1	2	2	1	4	2	1	1	0	1	39	14	39
1213	1	1	2	2	4	1	2	2	0	1	40	40	40
1214	1	1	2	2	4	3	1	2	0	0	117	117	117
1215	1	2	2	2	3	1	2	2	0	0	120	120	120
1216	1	2	2	2	1	1	2	2	0	0	119	119	119
1217	1	2	2	2	3	1	1	2	0	0	120	120	120
1218	1	2	2	2	2	3	2	2	0	1	24	24	24
1219	2	2	2	2	2	2	2	2	0	0	94	94	94
1220	1	1	2	2	2	3	1	2	0	0	110	110	110
1222	1	2	2	1	4	2	1	2	0	0	110	110	110
1223	1	2	2	2	2	1	2	2	0	0	88	88	88
1225	2	1	2	2	2	3	1	2	0	0	115	115	115
1226	1	2	2	2	3	3	1	1	0	1	41	19	41
1227	1	2	2	2	4	3	1	2	0	0	91	91	91
1228	1	1	2	2	3	3	1	1	1	1	38	23	23
1229	1	2	2	2	4	3	1	2	0	0	120	120	120
1230	1	1	2	2	4	3	1	1	0	1	52	52	52
